# Supplementary material for: Regulation of the growth-to-ripening transition in tomato fruits by energy charge involving SlATP-PRT and SlAPRT1
Source: Mol Hortic. 2026 Jul 2;6:48. doi: 10.1186/s43897-026-00234-x (PMC13326308; doi:10.1186/s43897-026-00234-x)
Supplement: Supplementary file 2 — Additional file 2: Table S1. Protein abundances in wild-type and Slatp-prt mutant fruits at 30 DPA detected by the 4D-DIA proteome. Table S2. Primer sequences used in this study. Table S3. The accession numbers of tomato genes in this study. [file 43897_2026_234_MOESM2_ESM.xlsx]

## Sheet: Table S1
Table S1. Protein abundances in wild-type and Slatp-prt mutant fruits at 30 DPA detected by the 4D-DIA proteome.
Accession_id	Description	Peptides	AAs	MW[kDa]	calc.pl	Abundance_WT_1	Abundance_WT_2	Abundance_WT_3	Abundance_Slatp-prt_1	Abundance_Slatp-prt_2	Abundance_Slatp-prt_3
Solyc00g019730.1.1	Cytochrome c oxidase subunit 3 (AHRD V3.3 *** A0A290WL11_SOLLC)	1	145	16.1	6.26593	7.99206	9.06891	8.82079	16.7463	21.9965	7.09879
Solyc00g019950.1.1	NADH dehydrogenase subunit 9 (AHRD V3.3 *** A0A290WKX8_SOLLC)	7	183	21.8	7.09332	800.835	572.636	567.853	487.666	509.554	682.834
Solyc00g021640.2.1	Ribosomal protein S4 (AHRD V3.3 *** A0A0C5B738_9SOLA)	5	407	47.7	10.3941	19.8362	32.9713	27.1502	33.4108	45.7343	34.312
Solyc00g022100.1.1	Ribosomal protein L10 (AHRD V3.3 *** E0D3E6_SOLLC)	2	159	18.3	6.41803	44.2091	28.3142	30.8711	45.9404	46.5616	25.8025
Solyc00g052430.2.1	Cytochrome c biogenesis FC (AHRD V3.3 *** A0A0C5B7H6_9SOLA)	2	360	41.4	9.95587	28.5328	30.753	22.4467	0	0	19.1158
Solyc00g500020.1.1	Cytochrome f (AHRD V3.3 *** A0A2G3ALJ3_CAPAN)	18	434	48.7	5.9024	4174.23	4195.74	4023.94	4133.85	4480.04	4665.36
Solyc00g500021.1.1	Cytochrome b559 subunit alpha (AHRD V3.3 *** S8D1L1_9LAMI)	3	107	12.1	5.51373	1409.18	260.397	282.146	667.113	663.1	1926.93
Solyc00g500022.1.1	30S ribosomal protein S18, chloroplastic (AHRD V3.3 *** A0A1U8QD82_CAPAN)	2	101	12.1	11.9057	300.952	104.188	50.6764	269.401	226.902	270.323
Solyc00g500023.1.1	ATP-dependent Clp protease proteolytic subunit (AHRD V3.3 *** CLPP_SOLTU)	2	156	17.6	4.86578	43.0003	58.4987	52.1341	33.3162	42.793	48.4908
Solyc00g500024.1.1	Photosystem II CP47 reaction center protein (AHRD V3.3 *** A0A1U8QCF6_CAPAN)	14	508	56	6.27496	7451.93	4765.02	4400.89	5709.14	4864.78	6361.97
Solyc00g500026.1.1	Photosystem II reaction center protein H (AHRD V3.3 *** I6N985_DATST)	3	68	7.2	6.0274	203.942	290.697	231.335	407.042	490.838	325.964
Solyc00g500027.1.1	Cytochrome b6 (AHRD V3.3 *** A0A125RTD6_9ASTR)	4	233	26.1	8.85846	608.926	496.697	493.821	330.074	324.664	391.793
Solyc00g500028.1.1	Cytochrome b6-f complex subunit 4 (AHRD V3.3 *** A0A2G2XBM1_CAPBA)	1	149	16.1	9.20575	116.804	27.2782	83.7369	116.596	85.76	101.332
Solyc00g500030.1.1	30S ribosomal protein S11, chloroplastic (AHRD V3.3 *** G9FCH9_9LAMI)	5	138	14.9	12.273	851.467	578.899	594.164	402.967	253.337	804.137
Solyc00g500031.1.1	50S ribosomal protein L14, chloroplastic (AHRD V3.3 *** I6N992_DATST)	12	256	29.4	10.4122	1007.39	985.7	860.135	999.333	1248.26	1134.95
Solyc00g500032.1.1	50S ribosomal protein L16, chloroplastic (AHRD V3.3 *-* A0A2G3BL23_CAPCH)	5	118	13.2	11.4616	1363.45	1258.16	1140.65	1150.3	932.971	1171.75
Solyc00g500034.1.1	30S ribosomal protein S3, chloroplastic (AHRD V3.3 *** I6N994_DATST)	17	352	40.5	9.74896	184.731	198.527	196.352	199.927	245.417	218.153
Solyc00g500037.1.1	Protein Ycf2 (AHRD V3.3 *** A0A1Z1GA65_LITCN)	17	2207	257.6	8.50348	8.94967	6.56499	0	8.67405	17.0662	10.5703
Solyc00g500042.1.1	Protein TIC 214 (AHRD V3.3 *** TI214_SOLTU)	17	964	116.3	10.012	0	0	0	47.1951	27.3903	11.1929
Solyc00g500043.1.1	Protein TIC 214 (AHRD V3.3 *-* TI214_SOLTU)	1	615	72	8.78949	0	0	0	0	0	0
Solyc00g500047.1.1	50S ribosomal protein L2, chloroplastic (AHRD V3.3 *** A0A1C8V6E3_9ROSI)	9	294	32.1	10.9326	914.535	736.179	761.51	903.633	995.975	852.997
Solyc00g500050.1.1	ATP synthase subunit alpha, chloroplastic (AHRD V3.3 *** I6N942_DATST)	22	507	55.4	5.14069	15822	8275.32	9481.19	6511.13	5460.86	12446
Solyc00g500051.1.1	30S ribosomal protein S2, chloroplastic (AHRD V3.3 *** I6N946_DATST)	1	366	41.1	9.70074	53.0256	0	0	14.7822	0	25.4874
Solyc00g500052.1.1	DNA-directed RNA polymerase subunit beta'' (AHRD V3.3 *-* A0A1U8QCC7_CAPAN)	6	1657	186.6	9.25067	0	24.9684	23.8405	4.46519	0	4.38941
Solyc00g500053.1.1	DNA-directed RNA polymerase subunit beta (AHRD V3.3 *-* I6N949_DATST)	2	224	25.4	6.65717	0	0	0	0	6.86993	0
Solyc00g500054.1.1	Photosystem II CP43 reaction center protein (AHRD V3.3 *** A0A078EKT7_BRANA)	21	776	85.6	5.99176	12353.7	8266.63	9030.67	9802.42	9629.36	10675.1
Solyc00g500055.1.1	30S ribosomal protein S14, chloroplastic (AHRD V3.3 *-* A0A2G2X601_CAPBA)	4	125	14.5	10.8022	600.382	770.525	799.274	683.685	728.719	667.985
Solyc00g500056.1.1	DNA-directed RNA polymerase subunit alpha (AHRD V3.3 *-* A0A1U8QD90_CAPAN)	15	734	82.4	6.64313	5230.03	5774.79	5520.99	7159.25	6899.61	5385.08
Solyc00g500057.1.1	Photosystem I P700 chlorophyll a apoprotein A1 (AHRD V3.3 *** K4EPK3_DATST)	11	653	72.1	6.73248	7784.26	6352.54	5633.67	6361.09	7033.85	6389.66
Solyc00g500058.1.1	Photosystem I assembly protein Ycf3 (AHRD V3.3 *** A0A140F954_9LAMI)	4	129	15	6.29742	208.657	166.314	173.31	78.4013	84.114	175.109
Solyc00g500059.1.1	Photosystem I assembly protein Ycf3 (AHRD V3.3 *-* A0A1S5SJS5_ORYVI)	2	85	9.4	9.86261	82.4341	57.0602	82.5802	71.8015	46.9244	49.3342
Solyc00g500060.1.1	30S ribosomal protein S4, chloroplastic (AHRD V3.3 *** I6N958_DATST)	9	272	31.9	10.3776	782.031	594.415	515.478	907.919	716.855	771.783
Solyc00g500061.1.1	Photosystem I assembly protein Ycf4 (AHRD V3.3 *** K4EQH2_DATST)	3	158	18.6	6.58295	21.2525	29.5849	23.3358	54.9302	30.5963	36.478
Solyc00g500062.1.1	NAD(P)H-quinone oxidoreductase subunit K, chloroplastic (AHRD V3.3 *** A0A1U8QCE3_CAPAN)	4	254	28.6	9.39728	42.375	33.3349	36.3965	60.0298	49.1737	83.0773
Solyc00g500063.1.1	Ribulose bisphosphate carboxylase large chain (AHRD V3.3 *** A0A2G2Z7Q2_CAPAN)	36	464	51.4	6.05121	16435	13864.4	14690.1	15100.2	15928.3	16581
Solyc00g500064.1.1	Ycf15 (AHRD V3.3 *-* A0A346JLD3_9ASTE)	26	498	53.5	5.27521	24470.3	14515.4	15941.4	13058.7	12503.4	19754.2
Solyc00g500065.1.1	Acetyl-coenzyme A carboxylase carboxyl transferase subunit beta, chloroplastic (AHRD V3.3 *** ACCD_SOLLC)	8	391	44.7	4.93195	856.557	836.49	863.557	751.863	741.779	830.725
Solyc00g500066.1.1	Photosystem I assembly protein Ycf4 (AHRD V3.3 *** K4EQH2_DATST)	4	115	13.7	9.6557	83.917	23.8357	47.777	0	0	70.7003
Solyc00g500087.1.1	NAD(P)H-quinone oxidoreductase subunit H, chloroplastic (AHRD V3.3 *** A0A1U8QCJ3_CAPAN)	6	393	45.6	5.29596	26.4333	20.9572	25.8975	47.2349	54.4992	50.26
Solyc00g500088.1.1	Protein TIC 214 (AHRD V3.3 *** TI214_SOLTU)	11	997	118.2	9.612	15.992	11.8771	11.9665	26.7282	0	17.4708
Solyc00g500101.1.1	Cytochrome c oxidase subunit 2 (AHRD V3.3 *-* A0A0C5B2A3_HYONI)	1	135	15.4	5.70575	54.7434	119.214	54.6188	132.269	233.783	57.1303
Solyc00g500112.1.1	NADH-ubiquinone oxidoreductase chain 5 (AHRD V3.3 *-* A0A0C5ARN6_HYONI)	3	122	14.5	10.0797	186.81	71.2697	131.476	79.6422	60.9737	162.659
Solyc00g500130.1.1	Photosystem II protein D1 (AHRD V3.3 *** A0A1U8QBZ9_CAPAN)	9	353	39	5.12445	3772.22	3453.04	2978.19	3058.35	3065.73	2898.88
Solyc00g500140.1.1	ATP synthase epsilon chain, chloroplastic (AHRD V3.3 *** A0A1U8QCD5_CAPAN)	7	133	14.5	5.4151	217.62	127.526	112.702	168.535	195.626	140.19
Solyc00g500155.1.1	50S ribosomal protein L14, chloroplastic (AHRD V3.3 *** I6N992_DATST)	1	122	13.5	6.28204	110.351	0	0	0	0	0
Solyc00g500157.1.1	Protein Ycf2 (AHRD V3.3 *-* A0A1W5PW46_9DIPS)	4	252	28.8	8.82562	30.6188	38.0642	24.4431	59.6641	55.2788	25.2009
Solyc00g500184.1.1	NADH dehydrogenase subunit 7 (AHRD V3.3 *** A0A0C5B9X5_9SOLA)	6	337	38.3	9.54327	1077.15	473.997	507.249	446.761	317.369	1203.57
Solyc00g500185.1.1	NADH dehydrogenase subunit 7 (AHRD V3.3 *-* G9FCP1_9LAMI)	1	272	29.8	10.0037	58.1323	184.533	155.087	260.85	204.135	103.761
Solyc00g500187.1.1	NADH-ubiquinone oxidoreductase chain 4 (AHRD V3.3 *-* A0A290WL40_SOLLC)	1	302	32.6	9.9809	39.3621	52.4844	48.3174	55.8893	36.297	30.7995
Solyc00g500228.1.1	Ribosomal protein L2 (AHRD V3.3 *** A0A290WL33_SOLLC)	8	334	37	11.1318	43.9451	39.286	38.7457	34.0274	26.9313	39.0349
Solyc00g500243.1.1	Cytochrome c oxidase subunit 2 (AHRD V3.3 *-* A0A0C5B2A3_HYONI)	7	460	51.1	7.74628	152.877	130.445	123.478	79.9778	92.2192	109.739
Solyc00g500245.1.1	Ribosomal protein S3 (AHRD V3.3 *** A0A290WKX3_SOLLC)	9	675	76.9	10.4789	166.309	215.719	177.535	124.196	156.687	152.421
Solyc00g500260.1.1	Cytochrome b (AHRD V3.3 *-* A0A2G3ARK2_CAPCH)	5	929	103.6	6.21442	539.058	216.391	234.245	131.257	113.102	513.801
Solyc00g500289.1.1	Unknown protein	1	65	7.3	8.9057	32.605	18.5437	29.4848	24.4556	23.597	25.6031
Solyc00g500302.1.1	ATPase subunit 4 (AHRD V3.3 *** A0A0C5B288_HYONI)	4	198	22.3	9.75702	366.583	99.4548	85.655	100.162	115.04	187.328
Solyc00g500322.1.1	ATP synthase subunit b, chloroplastic (AHRD V3.3 *** I6N943_DATST)	11	169	19.3	8.78546	2707.53	1491.27	1687.11	1809.63	1723.23	2215.1
Solyc00g500335.1.1	ATP synthase subunit a, chloroplastic (AHRD V3.3 *** J7H3L4_CAPAN)	1	230	25.2	6.50055	0	4.25961	9.99495	21.3671	14.9241	2.20445
Solyc00g500345.1.1	ATP synthase subunit alpha (AHRD V3.3 *** A0A2G3AS26_CAPCH)	22	802	88.2	5.37189	25309.9	19782.9	19053.8	15100.8	15720.3	22503.8
Solyc00g500351.1.1	Ribosomal protein S13 (AHRD V3.3 *-* A0A0C5B313_9SOLA)	6	725	78.6	9.23981	36.8656	39.9147	31.3546	37.7804	49.7576	33.4126
Solyc01g005000.3.1	Glutamate decarboxylase (AHRD V3.3 *** B1Q3F2_SOLLC)	14	484	55.2	5.82538	451.944	326.571	325.123	191.983	199.242	255.722
Solyc01g005020.3.1	Salt Overly Sensitive 1	16	1151	127.5	5.88959	25.5294	25.2358	20.335	36.5553	34.8809	32.0378
Solyc01g005030.4.1	MAP kinase kinase kinase 1	19	1156	131.1	6.18561	112.776	118.257	105.766	130.363	112.672	99.8388
Solyc01g005080.3.1	65-kDa microtubule-associated protein 6 (AHRD V3.3 *** A0A2G2XSF2_CAPBA),Pfam:PF03999	1	601	68	7.19171	0	11.5875	0	18.3726	22.0564	10.8699
Solyc01g005210.4.1	Trehalose-6-phosphate synthase (AHRD V3.3 *** E5GC29_CUCME)	13	545	61.4	5.33185	21.9534	21.5314	20.9848	36.7081	36.2808	37.379
Solyc01g005240.4.1	Aspartokinase (AHRD V3.3 *** A0A2I4FQZ8_9ROSI)	20	565	61.9	5.89423	301.163	293.862	312.676	266.912	225.007	275.96
Solyc01g005250.4.1	Aspartate-semialdehyde dehydrogenase (AHRD V3.3 *** A0A2G3AYJ3_CAPCH)	18	408	44.5	7.77972	3701.28	3033.11	3325.28	3280.26	3656.4	3324.43
Solyc01g005280.3.1	Sec14p-like phosphatidylinositol transfer family protein (AHRD V3.3 *** A0A1Y1I4L4_KLENI)	2	240	27.6	8.29254	47.5493	32.2902	27.8705	0	9.59176	45.8469
Solyc01g005330.3.1	Microtubule-associated protein 70 (AHRD V3.3 *** A0A200QNX4_9MAGN)	26	622	69.4	8.5943	202.165	166.06	165.811	159.539	136.673	184.348
Solyc01g005370.3.1	Calcium-dependent protein kinase (AHRD V3.3 *-* CDPK_DAUCA)	2	172	19.2	4.34674	5.46433	12.1692	10.6342	16.3169	8.98346	6.26723
Solyc01g005380.3.1	Histone-lysine N-methyltransferase setd3 (AHRD V3.3 *** A0A1J3D0A4_NOCCA)	11	496	55	6.50067	187.192	133.815	144.97	135.337	132.726	151.682
Solyc01g005400.3.1	Caleosin (AHRD V3.3 *** A0A200QL80_9MAGN)	6	200	22.7	7.02887	5.98104	8.68536	10.3302	11.7632	9.31698	21.0879
Solyc01g005410.4.1	Caleosin (AHRD V3.3 *** A0A200QL80_9MAGN)	11	188	21.5	8.61566	156.143	242.865	225.899	288.713	339.824	226.391
Solyc01g005430.3.1	Plant ubx domain-containing protein 2 (AHRD V3.3 *** A0A1J6HWL3_NICAT)	6	456	50.3	6.664	68.6696	75.9031	62.7871	47.9864	64.6372	44.6723
Solyc01g005440.4.1	Jasmonate ZIM-domain protein 2 (AHRD V3.3 *** B3Y562_TOBAC)	7	309	32.4	8.89838	28.4341	50.2612	38.3543	47.5068	55.083	37.7565
Solyc01g005450.3.1	F-box protein SKIP28 (AHRD V3.3 *** A0A2I4F4P9_9ROSI)	2	307	35.1	7.97772	4.95691	13.8617	19.5234	15.4015	20.7501	26.7738
Solyc01g005490.3.1	IAA-amino acid hydrolase ILR1 (AHRD V3.3 *** A0A2G2WJJ8_CAPBA)	13	439	48.2	5.69562	615.465	560.825	510.33	479.144	499.286	547.949
Solyc01g005520.4.1	Protein LOW PSII ACCUMULATION 1, chloroplastic (AHRD V3.3 *-* A0A1J3E7D8_NOCCA)	6	218	24.3	8.83502	676.025	407.159	458.386	241.032	272.247	501.943
Solyc01g005540.4.1	Lysine--tRNA ligase (AHRD V3.3 *** A0A1U8HGH5_CAPAN)	16	603	68.1	5.89459	48.1415	42.9286	44.517	55.2545	49.002	52.0499
Solyc01g005550.3.1	DUF239 domain-containing protein/DUF4409 domain-containing protein (AHRD V3.3 *** A0A1Q3BKR6_CEPFO)	3	426	48.1	7.60455	22.1245	7.83412	8.69453	13.4564	5.69389	17.5471
Solyc01g005560.3.1	Isocitrate dehydrogenase [NADP] (AHRD V3.3 *** A0A2G3BR90_CAPCH)	25	415	46.7	6.35004	13028.2	8057.4	7919.62	8638.99	10008.4	11367.7
Solyc01g005570.4.1	hypothetical protein (DUF1639) (AHRD V3.3 *** AT1G55340.1)	2	200	22.9	10.0054	29.6541	44.5426	33.2108	59.6636	93.8807	36.998
Solyc01g005580.2.1	hypothetical protein (DUF1639) (AHRD V3.3 *** AT1G55340.1)	1	200	23	10.0566	0	36.614	35.7097	0	0	0
Solyc01g005620.3.1	oxoglutarate/malate translocator	15	297	31.8	9.5141	2440.06	2586.86	2467.85	2451.77	2418.27	2449.17
Solyc01g005640.4.1	Histidine-tRNA ligase (AHRD V3.3 *** A0A1I9LTH3_ARATH)	5	301	33.2	4.79755	63.7857	68.7579	50.1735	51.577	64.3418	55.4853
Solyc01g005690.3.1	Calcium ion binding protein (AHRD V3.3 *** A0A2U1KGE3_ARTAN)	6	443	51.6	8.98407	49.146	56.1404	55.8348	58.1519	85.6658	73.3659
Solyc01g005810.3.1	Protein MAK16 homolog (AHRD V3.3 *** A0A2G3DEE9_CAPCH)	5	302	35.5	5.74359	41.0281	36.5592	30.5515	40.4346	31.4566	27.3771
Solyc01g005820.4.1	Serine/arginine-rich-splicing factor SCL30A (AHRD V3.3 *** A0A0M9UMR8_NICAT)	6	252	29	11.429	1135.11	1202.32	1182.6	1009.63	778.192	1305.16
Solyc01g005830.4.1	Glucan endo-1,3-beta-glucosidase 4 (AHRD V3.3 *-* A0A2G2XNZ6_CAPBA)	2	267	28.3	5.18097	118.153	161.675	180.306	210.785	256.355	135.501
Solyc01g005840.3.1	Ubiquitin conjugating enzyme (AHRD V3.3 *** W7U085_9STRA)	2	181	19.4	8.51862	35.5005	27.4009	32.6627	35.71	21.9435	32.9793
Solyc01g005910.3.1	Acid phosphatase/vanadium-dependent haloperoxidase-related protein (AHRD V3.3 *** A0A2U1NM03_ARTAN)	1	266	28.6	6.5213	59.276	49.1634	47.9579	0	21.201	41.3675
Solyc01g005930.3.1	Lipase/lipooxygenase%2C PLAT/LH2 family protein (AHRD V3.3 *** AT1G55280.2)	6	405	44.5	4.92914	22.9711	18.0833	10.5235	18.2491	16.8974	13.0045
Solyc01g005950.4.1	Serine/threonine-protein phosphatase (AHRD V3.3 *** A0A2G3DEI1_CAPCH)	14	313	35.5	5.04828	2005.64	2049.59	2162.14	1881.6	1996.54	2175.72
Solyc01g005960.3.1	RNA helicase DEAD1	26	604	65.7	8.15985	4394.74	3468.25	3339.78	2464.61	2149.15	3798.49
Solyc01g005980.4.1	transmembrane protein%2C putative (Protein of unknown function%2C DUF538) (AHRD V3.3 *** AT5G19860.1)	4	175	20	5.07025	34.8519	49.0795	37.6124	23.2628	36.7279	19.966
Solyc01g005985.1.1	Bifunctional inhibitor/lipid-transfer protein/seed storage 2S albumin superfamily protein, putative (AHRD V3.3 *** A0A061GSH0_THECC)	5	226	24.7	9.16058	707.689	584.553	754.344	984.089	907.649	953.305
Solyc01g006010.3.1	Branchpoint-bridging protein (AHRD V3.3 *-* A0A1J3JYE2_NOCCA)	13	803	85.9	9.14142	238.698	234.895	225.62	234.321	205.775	203.889
Solyc01g006020.4.1	BnaCnng41690D protein (AHRD V3.3 *** A0A078JEK8_BRANA)	5	281	31.5	9.6745	213.869	153.724	176.216	183.074	201.221	139.21
Solyc01g006040.3.1	E3 ubiquitin protein ligase (AHRD V3.3 *** A0A2I4FSG3_9ROSI)	21	555	63.1	5.53912	117.789	120.848	121.867	106.047	109.242	105.754
Solyc01g006090.3.1	Eukaryotic rRNA processing (AHRD V3.3 *** A0A2U1PZE8_ARTAN)	14	291	33.5	9.02081	67.197	68.9443	79.39	67.3888	77.5637	57.4695
Solyc01g006110.3.1	PP2A regulatory subunit TAP46 (AHRD V3.3 *** A0A2G2XNB2_CAPBA)	14	405	46	4.95038	617.401	624.828	585.491	585.441	616.791	534.484
Solyc01g006120.4.1	Protein kinase family protein (AHRD V3.3 *** A0A2U1M4N4_ARTAN)	8	682	76.2	8.87848	28.8825	28.925	27.0162	81.6188	48.795	42.7534
Solyc01g006130.4.1	DnaJ/Hsp40 cysteine-rich domain superfamily protein (AHRD V3.3 *-* AT2G34860.2)	4	240	26.4	9.0976	92.6734	80.4588	93.9016	84.7969	72.3892	107.524
Solyc01g006150.3.1	Cation efflux protein (AHRD V3.3 *** A0A200PY73_9MAGN)	1	405	45.5	4.97321	3.13621	8.20052	0	11.4867	10.1284	8.05182
Solyc01g006160.3.1	60S acidic ribosomal protein P1 (AHRD V3.3 *** A0A2G2W8Q0_CAPBA),Pfam:PF00428	4	112	11.4	4.35529	110.95	92.9217	126.534	90.4618	81.7497	111.626
Solyc01g006170.4.1	Eukaryotic rRNA processing (AHRD V3.3 *** A0A2U1PZE8_ARTAN)	3	298	34.2	8.94354	155.452	160.517	135.708	180.878	170.915	141.924
Solyc01g006180.4.1	P-loop containing nucleoside triphosphate hydrolases superfamily protein (AHRD V3.3 *** A0A2U1MH74_ARTAN)	2	600	66.2	9.35968	15.1243	18.4959	24.8403	30.622	23.4628	19.3814
Solyc01g006190.3.1	E3 ubiquitin-protein ligase (AHRD V3.3 *** A0A1U8H1Q2_CAPAN)	2	308	34.8	8.10651	39.11	19.4263	0	27.2864	32.7692	14.9527
Solyc01g006210.4.1	Non-structural maintenance of chromosomes element 1 (AHRD V3.3 *** A0A200Q0A2_9MAGN)	5	312	35.3	8.96075	46.3398	31.5515	41.3768	72.4422	66.5256	50.7875
Solyc01g006230.3.1	Cysteine protease (AHRD V3.3 *** A0A2G3AHQ7_CAPAN)	12	521	57.3	5.36005	151.789	174.818	183.543	152.214	180.828	148.037
Solyc01g006240.3.1	Inactive protein restricted tev movement 1 (AHRD V3.3 *** A0A314KP80_NICAT)	5	176	19.9	5.71197	183.77	156.927	151.14	110.742	209.953	118.852
Solyc01g006280.3.1	Formate--tetrahydrofolate ligase (AHRD V3.3 *** A0A2G3DED7_CAPCH)	31	634	67.3	6.52081	8586.52	7582.86	7853.23	6035.01	6462.25	8032.89
Solyc01g006290.4.1	Peroxidase (AHRD V3.3 *** K4ASJ5_SOLLC)	8	398	44.3	6.6994	11.6827	0	17.8407	8.22408	7.51305	13.2533
Solyc01g006330.4.1	Plastid-lipid associated protein PAP / fibrillin family protein (AHRD V3.3 *** A0A2U1MH95_ARTAN)	4	428	48	9.09686	86.3773	91.4319	78.2122	96.4897	94.8964	104.916
Solyc01g006350.4.1	Callose synthase 1 (AHRD V3.3 *** A0A2G3AHL0_CAPAN)	8	1123	128.4	7.00018	25.3497	17.7875	0	16.3832	22.8212	27.5398
Solyc01g006360.4.1	Callose synthase 9 (AHRD V3.3 *** A0A2G3AHT3_CAPAN)	8	763	88.5	9.164	44.6239	30.0667	31.5365	34.4784	25.2076	36.162
Solyc01g006370.3.1	Callose synthase (AHRD V3.3 *** K7PRK8_MAIZE)	5	1948	225.3	9.11322	6.50911	0	5.94662	23.7546	17.6085	10.0713
Solyc01g006400.4.1	Pistil extensin like protein, partial CDS only (AHRD V3.3 *-* Q7DLN2_TOBAC)	6	244	26.9	5.13092	3839.24	2956.64	3429.38	2677.29	2131.47	2470.17
Solyc01g006430.3.1	Fatty acid desaturase (AHRD V3.3 *** E7CCC0_9BRAS)	6	383	43.8	8.70331	35.5328	32.8958	31.8723	54.3218	57.844	41.871
Solyc01g006450.4.1	Enoyl-[acyl-carrier-protein] reductase [NADH], chloroplastic (AHRD V3.3 *** A0A2G3DE80_CAPCH)	12	436	46.9	9.31012	901.397	496.402	490.398	678.113	758.689	824.584
Solyc01g006490.4.1	UPF0061 protein (AHRD V3.3 *** A0A2G2XP25_CAPBA)	27	623	69.7	5.75909	622.052	574.309	587.043	490.156	571.055	551.013
Solyc01g006510.3.1	sorbitol related enzyme	20	355	38.1	5.88239	1642.84	1843.55	1808.8	1656.68	1696.23	1842.97
Solyc01g006520.3.1	Receptor-like protein kinase (AHRD V3.3 *** A0A2U1PPA0_ARTAN)	5	827	93.2	6.18146	46.012	42.6994	50.3474	60.6925	87.6334	44.9103
Solyc01g006540.4.1	lipoxygenase C	42	737	84	5.74676	553.07	475.685	363.956	1356.73	1201.22	1542.74
Solyc01g006555.1.1	Lipoxygenase (AHRD V3.3 *** C0KKU8_SOLLC)	3	442	50.5	5.13715	0	13.3635	0	18.9137	42.5681	59.0418
Solyc01g006610.2.1	2-oxoglutarate (2OG) and Fe(II)-dependent oxygenase superfamily protein (AHRD V3.3 *** A0A2U1LXD5_ARTAN)	2	316	36	5.67731	17.6768	22.6357	18.1176	39.3332	20.737	34.2456
Solyc01g006630.3.1	NAD(P)-binding Rossmann-fold superfamily protein (AHRD V3.3 *** A0A2U1KNW2_ARTAN)	13	359	39.4	6.76495	307.196	297.56	295.393	323.815	313.172	299.158
Solyc01g006670.2.1	Glycosyltransferase (AHRD V3.3 *** A0A2I4H5S7_9ROSI)	7	486	55	5.04413	11.7416	20.747	17.3733	20.7087	17.3998	20.7878
Solyc01g006680.4.1	2-oxoglutarate (2OG) and Fe(II)-dependent oxygenase superfamily protein (AHRD V3.3 *** A0A2U1NBL4_ARTAN)	7	430	48.8	5.25665	27.4316	36.6642	33.9369	44.7185	52.24	35.0954
Solyc01g006730.4.1	Calcium-dependent protein kinase (AHRD V3.3 *** B8QUH1_GOSHI)	1	630	70.4	5.94049	0	30.3315	0	0	0	0
Solyc01g006740.4.1	Sucrose-phosphatase (AHRD V3.3 *** Q84ZX6_SOLLC)	8	475	53.9	6.61468	374.267	354.986	361.395	452.196	488.472	339.677
Solyc01g006800.4.1	Methionine aminopeptidase 2 (AHRD V3.3 *** A0A2G3AXU8_CAPCH)	12	288	32.2	5.55902	1464.9	1333.49	1391.22	1535.7	1841.37	1479.06
Solyc01g006830.3.1	Protein WVD2-like 1 (AHRD V3.3 *** A0A2G3AXV0_CAPCH)	17	466	50.4	9.8266	95.5871	74.2003	88.2484	73.7177	67.9077	70.9398
Solyc01g006860.3.1	Co-chaperone, HscB-like protein (AHRD V3.3 *** A8IK66_CHLRE)	12	267	31	6.85211	836.129	924.075	917.332	848.876	921.638	873.99
Solyc01g006870.4.1	Polyketide cyclase/dehydrase/lipid transport superfamily protein (AHRD V3.3 *** F4K3U5_ARATH)	6	615	68.9	5.62897	16.5072	12.9784	13.3289	14.4838	17.8419	13.9065
Solyc01g006900.3.1	MD-2-related lipid recognition domain-containing protein / ML domain-containing protein (AHRD V3.3 *** A0A2U1NF61_ARTAN)	8	159	17.5	5.30011	18589.3	17230	16893.2	12270.7	15251.2	14558.4
Solyc01g006940.4.1	RNA-binding protein CP33, chloroplastic (AHRD V3.3 *-* A0A1J3GQ27_NOCCA)	10	336	36.7	5.01227	855.626	295.132	334.623	390.443	417.804	966.507
Solyc01g006950.3.1	syntaxin-121-like (AHRD V3.3 *** A0A2I4H4W7_9ROSI)	6	300	34.2	6.62836	74.564	51.1579	50.4569	50.2523	30.7562	69.9539
Solyc01g006960.3.1	Trafficking protein particle complex subunit 8 (AHRD V3.3 *** A0A1J3IJK6_NOCCA)	23	1268	143.5	6.44257	42.5383	50.2651	44.9174	92.366	92.9751	68.6641
Solyc01g006970.4.1	RNA helicase family protein (AHRD V3.3 *** A0A2U1PBZ9_ARTAN)	3	1031	115.5	8.72955	13.6323	14.4692	0	11.1159	0	19.6501
Solyc01g006980.4.1	Malonyl CoA-acyl carrier protein transacylase containing protein, expressed (AHRD V3.3 *** Q10MS3_ORYSJ)	14	359	38	6.23859	3045.66	3025.3	2887.48	2721.46	2600.95	2769.37
Solyc01g006990.4.1	F-box family protein (AHRD V3.3 *** E5GBH4_CUCME)	7	501	56.5	5.89447	17.5015	19.0476	21.792	15.0025	15.1171	27.2114
Solyc01g007070.3.1	BEL1-like homeodomain protein 3 (AHRD V3.3 *** A0A2G3AY56_CAPCH)	13	700	76.8	6.21979	613.334	519.2	580.91	316.681	380.575	487.915
Solyc01g007100.3.1	Digalactosyldiacylglycerol synthase 1, chloroplastic (AHRD V3.3 *** A0A1U8EIN3_CAPAN)	11	776	87.7	7.24896	54.8705	63.63	52.3741	58.4725	53.7454	60.7565
Solyc01g007120.3.1	Protein serine/threonine kinase (AHRD V3.3 *** F4J3A9_ARATH)	1	457	52.4	5.23297	6.77181	16.3437	9.01042	11.5432	15.0101	7.20055
Solyc01g007130.3.1	Receptor protein kinase (AHRD V3.3 *** A0A2R6R7M6_ACTCH)	9	963	105.2	5.53571	36.5896	28.121	21.114	41.988	31.8157	44.1389
Solyc01g007150.3.1	Coatomer subunit beta (AHRD V3.3 *** A0A1U8EGF1_CAPAN)	37	949	105.8	5.72626	444.825	352.504	317.836	747.598	696.412	690.074
Solyc01g007220.4.1	Late embryogenesis abundant (LEA) hydroxyproline-rich glycoprotein family (AHRD V3.3 *** Q9SVC8_ARATH)	2	241	27.2	9.48151	14.3154	30.6212	26.8039	41.3071	50.2088	22.5834
Solyc01g007250.4.1	U3 small nucleolar ribonucleoprotein imp4 (BRIX domain-containing protein) (AHRD V3.3 *** A0A166XUR7_9PEZI)	7	332	38.6	9.28729	58.7509	66.6662	51.7581	44.7488	34.8461	58.1371
Solyc01g007740.4.1	2-Cys peroxiredoxin (AHRD V3.3 *** G1JT83_VITVI)	10	285	31.6	7.10931	1961.78	1939.16	2147.46	1409.22	1354.07	2000.79
Solyc01g007860.3.1	Ubiquitin-conjugating enzyme variant (AHRD V3.3 *** C8CP48_CITSI)	13	146	16.5	6.20123	5226.6	3849.96	4378.11	4756.47	4275.93	5006.94
Solyc01g007880.4.1	Phosphatidylinositol 4-phosphate 5-kinase (AHRD V3.3 *-* D7KW77_ARALL)	10	781	86.5	5.32965	12.8603	10.9627	13.0117	9.41619	16.7025	16.6336
Solyc01g007910.3.1	succinyl-CoA ligase alpha 1 subunit	14	332	34.6	8.98615	1739.44	1451.08	1494.8	1181.54	1163.26	1361.11
Solyc01g007920.2.1	Isochorismatase-like (AHRD V3.3 *** A0A200QJT4_9MAGN)	9	204	23.3	5.85028	1128.75	789.264	879.433	577.385	575.067	711.786
Solyc01g007940.4.1	Alanine aminotransferase 2 (AHRD V3.3 *** A0A2G2YVW4_CAPAN)	5	473	52.7	5.79559	59.126	110.442	114.829	188.31	118.698	113.766
Solyc01g007990.4.1	Cysteine-rich receptor-like protein kinase 2 (AHRD V3.3 *** A0A2G2XSC5_CAPBA)	6	638	70.7	8.0473	44.8127	36.0163	36.8671	35.5703	37.0292	34.2736
Solyc01g008000.3.1	ADP-ribosylation factor (AHRD V3.3 *** A0A2U1LV56_ARTAN)	11	209	24.2	7.73871	2937.27	2789.38	2280.94	2216.21	2496.22	3108.91
Solyc01g008060.3.1	Ribonuclease H (AHRD V3.3 *** A0A2U1P3J3_ARTAN)	8	303	33.1	7.55536	71.4038	57.8036	65.3747	72.4938	77.079	75.0077
Solyc01g008070.3.1	Plant/MCA23-20 protein (AHRD V3.3 *** G7LJD0_MEDTR)	7	445	49.5	8.48749	492.22	471.253	461.144	507.79	478.835	425.937
Solyc01g008080.3.1	40S ribosomal protein S27 (AHRD V3.3 *** S8E0G1_9LAMI)	5	86	9.6	9.09747	2379.75	1744.24	1399.22	1212.41	1359.02	1326.65
Solyc01g008100.3.1	Transferring glycosyl group transferase (AHRD V3.3 *** Q8L9Q7_ARATH)	9	217	24.9	5.12115	380.311	446.888	454.587	301.004	459.424	372.4
Solyc01g008110.4.1	Cytochrome P450 (AHRD V3.3 *** A0A200R3Q9_9MAGN)	19	501	56.9	8.71991	203.273	164.439	193.545	233.289	195.754	282.715
Solyc01g008120.4.1	Histone acetyltransferase HAC12 (AHRD V3.3 *** A0A1U8E264_CAPAN)	1	1688	189.1	8.57953	90.7161	352.101	76.5719	194.998	172.316	684.181
Solyc01g008130.4.1	Glutaredoxin-related protein (AHRD V3.3 *** A0A2U1PBW7_ARTAN)	1	572	64.6	5.58685	0	5.58912	0	9.7441	16.1142	0
Solyc01g008140.4.1	Phytosulfokine receptor 1 (AHRD V3.3 *** A0A2G2YWA1_CAPAN)	6	967	106.9	6.74554	132.395	89.9932	93.7756	159.856	133.112	150.317
Solyc01g008160.4.1	Protein SLOW GREEN 1, chloroplastic (AHRD V3.3 *** A0A2G2YVV0_CAPAN)	12	320	36.3	5.32208	1099.84	561.53	487.457	538.03	465.043	705.498
Solyc01g008170.3.1	Zinc finger transcription factor 5	15	706	79.1	5.57623	110.162	128.425	141.476	126.637	158.542	103.428
Solyc01g008180.3.1	Remorin (AHRD V3.3 *** A0A200QBN3_9MAGN)	4	522	58.1	8.81195	14.1772	11.5693	11.3232	15.4995	16.2991	28.4084
Solyc01g008190.4.1	INO80 complex subunit D-like (AHRD V3.3 *-* A0A2K3PJC0_TRIPR)	2	227	25.1	9.60284	16.522	30.137	21.9927	23.3959	28.6618	26.3136
Solyc01g008200.3.1	INO80 complex subunit D-like (AHRD V3.3 *-* A0A2I4G7W4_9ROSI)	1	108	11.6	9.35248	0	0	0	0	0	15.5193
Solyc01g008230.4.1	TCP transcription factor 15	3	270	28.9	9.14532	48.2142	66.5176	54.056	82.2521	83.0415	38.3448
Solyc01g008250.3.1	Thioredoxin (AHRD V3.3 *** A0A2U1L6U5_ARTAN)	6	182	20.2	9.06805	357.518	482.485	537.562	600.169	695.564	501.337
Solyc01g008260.4.1	E2F-associated phosphoprotein (AHRD V3.3 *** A0A2I4ECY9_9ROSI)	3	187	21	5.61432	69.6836	61.4974	70.9945	40.451	74.279	84.8793
Solyc01g008270.3.1	Prefoldin subunit 5 (AHRD V3.3 *** B6TVU2_MAIZE)	4	147	16.4	5.58734	51.4614	55.8945	36.0898	56.0571	79.3562	50.0526
Solyc01g008280.4.1	Serine/threonine-protein phosphatase 2A activator (AHRD V3.3 *** A0A2G3AYA9_CAPCH)	7	385	43.5	6.5849	178.499	208.291	178.318	181.609	203.832	178.946
Solyc01g008290.3.1	Dihydroorotate dehydrogenase (quinone), mitochondrial (AHRD V3.3 *** A0A1U8E220_CAPAN)	16	457	48.7	9.35699	817.557	794.837	775.589	597.291	733.188	669.283
Solyc01g008310.4.1	Phenylalanine--tRNA ligase beta subunit (AHRD V3.3 *** A0A0G2HIH6_9PEZI)	26	613	68.5	5.38617	922.976	865.209	863.205	1002.91	1053.35	1031.28
Solyc01g008320.3.1	Shoot gravitropism 2 (SGR2) protein (AHRD V3.3 *** A0A072UJS6_MEDTR)	24	927	105.4	5.13117	22.7415	23.3207	19.6425	27.2805	29.0284	23.1229
Solyc01g008330.4.1	Biotin carboxylase (AHRD V3.3 *** B5LAS7_CAPAN)	24	604	66.2	6.4306	4124.75	3173.15	3758.5	3806.17	3826.35	3939.62
Solyc01g008340.3.1	L19 ribosomal protein	6	250	28.4	10.2598	90.7653	86.4721	111.542	135.327	125.93	98.2733
Solyc01g008360.3.1	RNA binding protein (AHRD V3.3 *** B3TLZ0_ELAGV)	3	123	14.3	9.54523	46.8586	23.6318	20.1253	28.7688	40.7594	31.3571
Solyc01g008370.3.1	26S proteasome non-ATPase regulatory subunit 7 (AHRD V3.3 *** A0A2G3AYA8_CAPCH)	13	337	38.6	5.74127	1012.9	1148.59	1279.18	1343.11	1054.67	1197.17
Solyc01g008440.3.1	Calcium-dependent protein kinase (AHRD V3.3 *** B2KTB2_WHEAT)	11	533	60	6.54669	192.693	216.613	203.604	226.615	223.746	234.652
Solyc01g008460.3.1	2Fe-2S ferredoxin (AHRD V3.3 *** A0A2G3B9S5_CAPCH)	2	207	23.2	5.26202	230.927	277.231	200.561	267.009	325.235	187.411
Solyc01g008470.3.1	Translocation protein Sec62 (AHRD V3.3 *** A0A200QIN6_9MAGN)	1	359	41.2	6.57074	0	43.7484	0	0	0	49.0372
Solyc01g008490.4.1	Nuclear transcription factor Y subunit A-7 (AHRD V3.3 *** A0A2G2XP63_CAPBA)	2	312	33.9	6.4975	23.97	27.7003	21.043	23.2571	37.2719	17.1189
Solyc01g008530.3.1	phenylacetaldehyde reductase 1	12	328	35.9	6.11212	108.233	69.1148	64.2661	86.0043	113.455	119.634
Solyc01g008540.4.1	Cinnamoyl-CoA reductase 1 (AHRD V3.3 *** A0A2G2XPA3_CAPBA)	7	285	31.8	6.01862	10.475	13.8176	11.7669	19.7137	12.4965	14.3189
Solyc01g008550.4.1	phenylacetaldehyde reductase 2	15	320	35.5	6.03204	1619.23	989.903	1263.71	874.377	791.405	1731.93
Solyc01g008560.3.1	NAD kinase (AHRD V3.3 *** F2Z9R4_NICBE)	9	531	59.2	6.81574	272.677	280.902	334.238	295.313	298.093	330.324
Solyc01g008600.4.1	Zinc finger transcription factor 6	12	659	73	6.22479	12.5862	17.9439	20.3332	32.1503	30.2209	20.3123
Solyc01g008620.4.1	Glucan endo-1,3-beta-glucosidase (AHRD V3.3 *** A0A1U8FGD7_CAPAN)	3	354	39.6	6.16705	28.0189	25.1026	36.8861	29.8713	26.8802	38.3053
Solyc01g008710.5.1.1	mannan endo-1,4-beta-mannosidase	21	399	45.3	8.92413	388.96	0	945.288	164.791	129.301	183.86
Solyc01g008730.3.1	BZIP transcription factor (AHRD V3.3 *** E9N3N2_9POAL)	5	327	36.4	8.5899	19.8875	17.8324	20.639	23.5339	25.609	20.9245
Solyc01g008760.4.1	mediator-associated protein 2-like (AHRD V3.3 *** A0A1U8E6W4_CAPAN)	3	210	23.2	9.32343	31.3758	17.2872	24.4696	30.4015	36.6334	20.6085
Solyc01g008770.3.1	Rho GTPase-activating protein 7 (AHRD V3.3 *** A0A2G3DEM8_CAPCH)	18	867	95.9	5.39545	56.9612	72.3994	63.5166	72.6528	62.2808	67.5576
Solyc01g008790.4.1	Non-specific phospholipase C6 (AHRD V3.3 *** A0A2G3DF85_CAPCH)	15	432	48.2	6.42926	508.403	588.396	576.215	750.217	801.509	698.593
Solyc01g008820.3.1	signal peptide peptidase-like (AHRD V3.3 *** A0A2I4FPX2_9ROSI)	5	339	37.5	7.61444	61.9288	67.1549	50.2456	39.2056	47.653	43.6637
Solyc01g008840.3.1	COP9 signalosome complex subunit 2 (AHRD V3.3 *** A0A2G2XP81_CAPBA)	8	439	51.3	6.05231	76.3333	68.16	53.5637	61.2292	71.7017	60.9846
Solyc01g008850.3.1	Non-specific serine/threonine protein kinase (AHRD V3.3 *** A0A2G2XP60_CAPBA)	15	455	52	7.30121	129.126	140.411	107.174	211.21	192.442	161.558
Solyc01g008920.4.1	NAD(P)-binding Rossmann-fold superfamily protein (AHRD V3.3 *** A0A2U1L7S8_ARTAN)	9	361	39.3	9.05048	242.537	214.854	239.821	308.706	272.014	316.898
Solyc01g008930.4.1	AUREA phytochromobilin synthase	6	342	39.3	6.47186	104.13	121.514	108.011	93.8105	69.592	87.7775
Solyc01g008960.3.1	Argonaute 4a	38	909	101.8	8.97369	1184.72	1091.93	1157.65	1127.93	1079.33	1231.66
Solyc01g008970.4.1	RNA-binding (RRM/RBD/RNP motifs) family protein (AHRD V3.3 *-* F4IIL5_ARATH)	11	376	41.8	4.65485	1525.01	508.808	466.609	385.032	372.478	611.419
Solyc01g008980.3.1	Abscisic acid-insensitive 5-like protein (AHRD V3.3 *-* A0A2K3P2S8_TRIPR)	4	146	16.7	9.21808	20.1289	30.7813	30.0934	28.9925	33.9505	37.4547
Solyc01g008990.4.1	THO complex subunit 7B (AHRD V3.3 *** A0A1U8H3F7_CAPAN)	3	246	27.9	5.31366	61.5051	37.0189	56.5702	43.4987	45.1194	68.8788
Solyc01g009000.3.1	RING/U-box superfamily protein (AHRD V3.3 *** A0A1I9LQQ9_ARATH)	8	318	35.3	7.5871	38.864	54.014	63.1586	68.192	74.8908	48.1067
Solyc01g009010.3.1	4-diphosphocytidyl-2-C-methyl-D-erythritol kinase	18	400	44.2	6.55048	51.9569	43.7045	47.0634	49.7091	47.3003	56.5462
Solyc01g009020.4.1	Cysteine proteinase inhibitor (AHRD V3.3 *** A0A059TCI1_TOBAC)	4	138	15.7	9.38727	354.372	418.236	423.58	480.127	409.66	495.043
Solyc01g009030.4.1	dgd1 suppressor 1 (AHRD V3.3 *** AT5G12290.4)	16	623	71.4	7.87555	35.1862	21.9984	22.2511	32.7748	30.9034	44.6871
Solyc01g009050.3.1	Molybdopterin biosynthesis protein CNX1 (AHRD V3.3 *** A0A1U8HCP2_CAPAN)	24	670	70.7	6.17694	1052.4	829.353	856.114	828.571	657.504	833.22
Solyc01g009060.3.1	BTB-POZ and MATH domain protein (AHRD V3.3 *** B9VXZ7_CAPAN)	5	405	45	5.97772	19.1986	23.8243	17.0672	22.4329	34.7279	24.0332
Solyc01g009080.4.1	Zeaxanthin epoxidase, chloroplastic (AHRD V3.3 *** A0A1J3K020_NOCCA)	5	203	21.9	5.95795	244.894	178.39	201.952	123.385	104.735	277.005
Solyc01g009090.3.1	Serrate RNA effector molecule (AHRD V3.3 *** A0A2G3AI64_CAPAN)	31	748	83.7	8.70709	797.748	665.025	742.403	693.96	705.844	697.671
Solyc01g009100.4.1	60S ribosomal protein L30 (AHRD V3.3 *-* A0A2G2XP72_CAPBA)	7	154	17.2	9.98846	2547.24	1347.94	1450.33	1469.33	1374.45	1121.2
Solyc01g009120.3.1	Histone deacetylase (AHRD V3.3 *** A0A2G2ZNY2_CAPAN)	8	465	50.1	6.82782	289.529	299.328	284.999	241.85	189.518	235.832
Solyc01g009180.4.1	5-methyltetrahydropteroyltriglutamate--homocysteine methyltransferase (AHRD V3.3 *** A0A2G3DF96_CAPCH)	40	817	90.7	7.20111	46102.1	41389.4	41496.2	41595.1	42082.5	45070.7
Solyc01g009200.4.1	inactive protein RESTRICTED TEV MOVEMENT 2-like (AHRD V3.3 *-* A0A2I4GKR2_9ROSI)	4	249	28	6.74725	31.8983	21.6297	22.3422	22.7933	24.0741	22.6826
Solyc01g009220.3.1	inactive protein RESTRICTED TEV MOVEMENT 2-like (AHRD V3.3 *** A0A2I4H6X9_9ROSI)	4	213	23.8	9.48199	25.7924	19.5905	23.968	38.6782	37.2657	18.097
Solyc01g009230.4.1	sitiens	18	1361	148.6	6.25678	31.4235	28.5229	22.3852	30.9381	36.6662	31.3696
Solyc01g009240.4.1	Glycosyl hydrolase family protein (AHRD V3.3 *** A0A2U1QCD6_ARTAN)	1	634	69.4	8.82452	0	0	0	0	0	0
Solyc01g009245.1.1	Chlororespiratory reduction 42 (AHRD V3.3 *** A0A0F7J401_9ROSI)	3	116	12.8	9.29974	9.54134	19.0508	20.6508	24.0473	40.1903	24.0343
Solyc01g009280.4.1	Serine/threonine-protein phosphatase (AHRD V3.3 *** A0A2G2XPM1_CAPBA)	15	986	105.4	5.7276	271.496	247.488	245.173	262.553	253.619	268.813
Solyc01g009290.4.1	Protein CLP1 homolog (AHRD V3.3 *** A0A2G2XPN7_CAPBA)	6	504	55	9.03583	128.775	92.4641	79.2648	90.0359	66.9114	89.1823
Solyc01g009300.3.1	Serine/threonine-protein kinase Nek2 (AHRD V3.3 *** A0A2G2XPS8_CAPBA)	13	997	110.4	6.03278	40.9808	49.404	40.0031	54.2481	50.1742	49.9285
Solyc01g009310.3.1	meloidogyne-induced giant cell protein DB217	6	434	49.7	8.92169	380.461	330.855	257.244	283.653	230.332	233.069
Solyc01g009380.3.1	Nicalin (AHRD V3.3 *** A0A1Q3D0I4_CEPFO)	6	596	65.7	6.68634	16.9108	30.7908	19.9164	48.3711	53.353	35.4969
Solyc01g009390.4.1	mRNA-decapping enzyme-like protein (AHRD V3.3 *** A0A2G2XQ62_CAPBA)	3	368	40.3	5.19928	104.949	65.3743	89.6344	75.7182	51.8158	52.5459
Solyc01g009420.4.1	UDP-apiose/UDP-xylose synthase (AHRD V3.3 *** A0A1B3TP38_SPIPO)	21	418	47	5.97894	971.538	879.955	873.549	1130.61	1061.78	1102.86
Solyc01g009430.3.1	hypothetical protein (AHRD V3.3 *** AT2G27830.1)	3	190	21.1	9.9024	72.8944	65.8611	82.4017	129.018	103.214	181.947
Solyc01g009443.1.1	Mitochondrial inner membrane protease ATP23 (AHRD V3.3 *** A0A2G3DGC1_CAPCH)	7	243	27.9	9.18048	75.7416	92.7441	92.055	71.4504	70.2161	93.5716
Solyc01g009447.1.1	60S acidic ribosomal protein family (AHRD V3.3 *-* F4IGR3_ARATH),Pfam:PF00428	5	111	11.3	4.46002	198.486	91.207	129.398	146.917	120.11	188.711
Solyc01g009520.4.1	Ribosomal protein (AHRD V3.3 *** Q6ER67_ORYSJ)	14	216	24.6	9.87579	7003.6	7113.77	6377.81	8417.67	7863.88	7106.95
Solyc01g009600.4.1	S-adenosyl-L-methionine-dependent methyltransferases superfamily protein (AHRD V3.3 *** A0A2U1NM08_ARTAN)	2	642	73.1	8.00592	218.754	0	0	46.4733	0	102.111
Solyc01g009610.3.1	Protein phosphatase inhibitor 2-like (AHRD V3.3 *** A0A2K3NNM1_TRIPR)	7	161	18.1	4.37787	437.584	532.732	534.855	674.363	823.806	664.837
Solyc01g009620.3.1	Cleavage and polyadenylation specificity factor subunit 5 (AHRD V3.3 *** A0A2G2XQG1_CAPBA)	2	200	23	9.42755	52.6252	70.5794	53.0453	48.1393	15.9073	59.1603
Solyc01g009630.3.1	Cleavage and polyadenylation specificity factor subunit 5 (AHRD V3.3 *** A0A1U8G7I4_CAPAN)	13	200	22.9	9.39154	488.303	533.365	462.186	436.059	565.796	450.758
Solyc01g009660.3.1	Low-temperature-induced 65 kDa protein (AHRD V3.3 *** A0A1J3DLF3_NOCCA)	4	192	20.9	5.02594	18.4564	20.442	15.6182	0	0	0
Solyc01g009770.3.1	ATP-dependent RNA helicase (AHRD V3.3 *** Q5HZ54_ARATH)	2	245	27.1	5.09332	126.435	98.514	83.42	95.3988	72.13	71.7887
Solyc01g009780.3.1	GSH-induced LITAF domain protein (AHRD V3.3 *** GILP_ARATH)	3	152	17	5.82599	17.19	42.8207	21.7451	24.8224	39.2804	20.0948
Solyc01g009810.3.1	Leucine-rich repeat protein (AHRD V3.3 *** A5HKK5_TOBAC)	3	198	21.5	6.81476	0	0	0	23.6683	24.5041	31.8924
Solyc01g009820.4.1	Hydroxyproline-rich glycoprotein family protein (AHRD V3.3 *** A0A1P8AYF9_ARATH)	12	662	73.5	7.83795	69.3865	60.8056	62.0216	59.5451	51.914	68.775
Solyc01g009850.4.1	hypothetical protein (AHRD V3.3 *-* AT1G27435.1)	1	82	9.6	11.5441	0	79.8039	101.603	81.7112	54.0366	0
Solyc01g009970.3.1	Hydrolase (AHRD V3.3 *** A0A2U1P3E1_ARTAN)	10	345	38.4	6.31403	636.57	652.854	671.783	603.674	654.195	648.412
Solyc01g009990.3.1	Peptidyl-prolyl cis-trans isomerase (AHRD V3.3 *** A0A2G3DGA1_CAPCH)	12	248	26.5	9.20074	5043.82	2809.1	2809.88	2638.88	2703.3	4203.74
Solyc01g010000.3.1	ACT domain-containing protein (AHRD V3.3 *** A0A1Q3BTU5_CEPFO)	8	449	50.7	6.18951	47.6836	49.3454	42.39	37.9094	33.6922	38.4257
Solyc01g010180.3.1	Unknown protein	1	173	18.9	9.51288	0	37.9041	32.0786	34.6391	53.0507	42.4633
Solyc01g010185.1.1	Retrovirus-related Pol polyprotein from transposon TNT 1-94 (AHRD V3.3 *-* A0A2K3MSD0_TRIPR)	7	190	21.3	5.12824	1100.34	934.745	1058.56	990.096	752.145	736.238
Solyc01g010250.4.1	6-phosphogluconolactonase (AHRD V3.3 *** B6U0H2_MAIZE)	8	266	29.3	4.98798	213.402	166.983	197.692	151.934	149.613	157.402
Solyc01g010270.3.1	Protein SPIRAL1 (AHRD V3.3 *** A0A2G3DFN1_CAPCH)	8	104	10.3	6.534	4655.96	5268.98	4820.38	4835.05	5025.25	4123.93
Solyc01g010310.4.1	Carbohydrate-binding X8 domain superfamily protein (AHRD V3.3 *** A0A1P8AZV6_ARATH)	2	189	19.2	5.99017	452.289	413.814	427.562	434.679	494.865	534.928
Solyc01g010360.3.1	14-3-3 protein (AHRD V3.3 *** A0A200R871_9MAGN)	7	249	28.2	4.94659	12.4099	12.8461	11.4993	12.2318	18.4838	14.4612
Solyc01g010370.3.1	S-adenosyl-L-methionine-dependent methyltransferases superfamily protein (AHRD V3.3 *** A0A2U1P6Q5_ARTAN)	6	616	69	5.9162	25.4418	45.5267	34.6342	48.987	70.5199	56.953
Solyc01g010390.3.1	Beta-glucosidase 34 (AHRD V3.3 *** A0A2G3DFM9_CAPCH)	8	507	57.8	6.83832	25.5455	27.6408	41.8587	63.7794	66.7467	54.4959
Solyc01g010430.4.1	Actin cross-linking protein, putative (DUF569) (AHRD V3.3 *** Q8GXC9_ARATH)	3	303	34.5	5.30951	26.6538	20.6153	24.0572	32.1019	27.5931	26.0883
Solyc01g010440.4.1	Glycine-rich protein (AHRD V3.3 *** Q9LFX8_ARATH)	15	494	54.8	5.96454	250.885	187.392	181.495	171.189	164.285	196.027
Solyc01g010520.3.1	Helicase with zinc finger protein (AHRD V3.3 *** B3H5Y3_ARATH)	2	358	38.9	4.56708	64.537	57.7011	49.2226	35.6049	28.9347	49.0217
Solyc01g010540.3.1	40S ribosomal protein S9 (AHRD V3.3 *** A0A1U8EPE0_CAPAN)	16	197	23	10.2409	2423.17	2313.75	2111.18	2872.5	2564.9	2629.68
Solyc01g010570.4.1	Mucin-related protein (AHRD V3.3 *** A0A2U1LU51_ARTAN)	7	323	37	5.34381	53.3274	48.1753	48.0092	37.4412	56.6953	38.0989
Solyc01g010590.2.1	Peptidyl-prolyl cis-trans isomerase (AHRD V3.3 *** A0A1U8HBC6_CAPAN)	11	228	25.8	8.68146	800.815	621.891	620.759	471.582	620.272	577.891
Solyc01g010640.3.1	NAD(P)-linked oxidoreductase superfamily protein (AHRD V3.3 *** Q949S6_ARATH)	3	205	22.1	9.57648	105.102	68.1785	70.657	44.3326	57.6159	84.0306
Solyc01g010650.3.1	UDP-galactose UDP-glucose transporter 3-like protein (AHRD V3.3 *** A0A2K3NS07_TRIPR)	2	333	37.1	9.73834	54.5746	86.9698	51.5719	102.369	99.0373	96.0564
Solyc01g010660.3.1	Protein kinase 2B, chloroplastic (AHRD V3.3 *** A0A2G3AIH7_CAPAN)	2	419	45.9	9.758	15.7038	40.5517	24.5006	93.8912	58.3758	50.8694
Solyc01g010700.3.1	SNF1-related protein kinase regulatory subunit gamma-1-like (AHRD V3.3 *** A0A2G3DFN0_CAPCH)	15	444	47.4	6.85431	277.859	226.861	188.213	189.998	190.728	346.841
Solyc01g010710.4.1	Carboxypeptidase (AHRD V3.3 *** A0A2I4FWA2_9ROSI)	6	493	55.4	6.71356	41.9223	23.3835	24.4199	38.19	33.3618	57.1114
Solyc01g010750.4.1	Ricin B lectin domain (AHRD V3.3 *-* A0A200Q0G6_9MAGN)	18	327	37.6	5.8183	7111.21	7528.77	8258.5	8077.92	9244.75	6575.41
Solyc01g010760.3.1	Mitochondrial outer membrane protein porin (AHRD V3.3 *** A0A2K3KY08_TRIPR)	11	276	29.4	7.78607	949.087	942.061	903.111	571.507	543.935	568.798
Solyc01g010780.4.1	Protein kinase superfamily protein (AHRD V3.3 *** A0A2U1NYF7_ARTAN)	6	447	49.8	9.46149	57.6	82.2902	82.4732	98.7265	166.666	111.279
Solyc01g010810.4.1	Ran-interacting Mog1 protein (AHRD V3.3 *** A0A200QSC1_9MAGN)	4	247	26.9	5.00617	301.155	187.308	249.442	399.025	160.935	315.554
Solyc01g010820.3.1	Cullin (AHRD V3.3 *** A0A2U1PKA1_ARTAN)	7	734	85.5	7.27911	34.6498	37.9991	39.2957	47.0727	39.5758	59.1247
Solyc01g010830.4.1	Haloacid dehalogenase-like hydrolase-like protein (AHRD V3.3 *** Q6Z026_ORYSJ),Pfam:PF13419	10	282	31.2	8.28436	182.735	185.936	208.688	182.18	252.213	217.144
Solyc01g010870.3.1	S-adenosyl-L-methionine-dependent methyltransferases superfamily protein (AHRD V3.3 *** A0A2U1LK68_ARTAN)	20	612	69.1	8.68768	38.7012	34.8855	33.8006	66.8772	52.5488	56.9982
Solyc01g010940.3.1	Transmembrane emp24 domain-containing protein p24delta7 (AHRD V3.3 *** A0A2G3AIH0_CAPAN)	7	216	24.9	6.26239	339.365	380.339	398.331	431.495	454.76	314.107
Solyc01g010950.3.1	MAP kinase kinase kinase 2	13	430	48.4	8.71625	96.4648	126.291	104.624	120.267	150.197	103.55
Solyc01g011000.3.1	Eukaryotic translation initiation factor 5A (AHRD V3.3 *** A0A1U8HES8_CAPAN)	13	159	17.4	5.46759	10887.8	9907.65	10118.2	10393.2	12438	10483.5
Solyc01g011040.3.1	Leucine-rich repeat receptor-like protein kinase (AHRD V3.3 *** A0A2R6RFK8_ACTCH)	11	331	37.7	8.73102	852.825	906.61	816.283	1228.41	1542.87	1197.38
Solyc01g011090.4.1	Phospholipid-transporting ATPase (AHRD V3.3 *-* A0A1U8GCQ9_CAPAN)	3	249	28	9.13141	37.2687	17.263	23.5758	0	14.289	23.1496
Solyc01g011100.2.1	Phospholipid-transporting ATPase (AHRD V3.3 *** A0A1U8GCQ9_CAPAN)	7	1005	114.5	8.42511	25.4259	13.4814	14.0014	23.914	20.2862	18.7012
Solyc01g011340.3.1	protein phosphatase 2A catalytic subunit 2	9	306	35	4.7785	119.079	148.928	159.382	144.189	156.614	121.803
Solyc01g011350.3.1	DUF3755 domain-containing protein (AHRD V3.3 *** A0A1Q3D9X4_CEPFO)	7	307	33.5	9.0484	58.3903	39.8739	45.6202	77.2309	86.7245	75.4519
Solyc01g011510.4.1	Aldehyde dehydrogenase (AHRD V3.3 *** A0A200Q0A3_9MAGN)	7	400	44.1	8.94061	98.5683	80.5122	86.8038	86.0444	64.2236	85.3889
Solyc01g014180.3.1	Zinc finger A20 and AN1 domain-containing stress-associated protein 8 (AHRD V3.3 *** A0A2G2UWG6_CAPBA)	3	199	21.6	8.4726	100.725	139.19	135.724	146.371	127.505	106.485
Solyc01g014210.1.1	ADP,ATP carrier protein, mitochondrial (AHRD V3.3 *** A0A2G3CB84_CAPCH)	1	297	33.2	9.83368	1291.93	213.322	414.651	46.8594	0	626.533
Solyc01g014230.4.1	RING-type E3 ubiquitin transferase (AHRD V3.3 *** A0A2G3CB55_CAPCH)	15	813	88.8	5.64264	44.9974	44.1835	44.2646	54.2733	55.3385	46.1665
Solyc01g014373.1.1	IRK-interacting protein (AHRD V3.3 *** A0A2I4FH54_9ROSI)	2	305	33.2	5.7038	0	5.02172	0	0	0	0
Solyc01g014490.4.1	DNA topoisomerase 6 subunit B (AHRD V3.3 *** A0A2I4GDF3_9ROSI)	1	672	76.3	9.33844	0	0	29.2226	20.5659	0	0
Solyc01g014850.4.1	Zinc finger transcription factor 7	6	232	25.7	9.36749	1573.79	436.224	534.405	273.747	224.628	797.754
Solyc01g015020.4.1	PRLI-interacting factor (AHRD V3.3 *-* AT5G19900.5)	10	312	35	4.22723	78.5081	58.2409	58.3392	60.76	74.9403	86.6695
Solyc01g015080.3.1	Peroxidase (AHRD V3.3 *** K4AUE2_SOLLC)	2	330	35.8	5.96808	59.2054	64.3432	59.5925	136.484	103.331	140.447
Solyc01g016470.3.1	60S acidic ribosomal protein P1 (AHRD V3.3 *-* A0A2G2XN91_CAPBA),Pfam:PF00428	1	110	11.3	4.35529	0	0	0	0	0	0
Solyc01g017300.2.1	Photosystem I P700 chlorophyll a apoprotein A1 (AHRD V3.3 *-* W6CLH8_9LILI)	1	278	31.1	7.18512	501.417	1033.4	612.924	580.929	797.031	499.786
Solyc01g020240.4.1	hypothetical protein (AHRD V3.3 *** AT1G09290.1)	14	331	36.9	6.56329	183.971	175.322	168.68	165.528	175.844	182.004
Solyc01g020320.3.1	hypothetical protein (AHRD V3.3 *** AT2G20480.1)	2	66	7.4	8.00983	51.7167	58.7334	57.499	50.636	55.4176	40.0046
Solyc01g020440.3.1	Replication factor C subunit 3 (AHRD V3.3 *** A0A1U8E9Y1_CAPAN)	6	354	40.7	9.36786	39.2057	34.1961	37.5808	34.6544	29.9544	29.0335
Solyc01g020470.3.1	NADH dehydrogenase subunit 9 (AHRD V3.3 *** A0A290WKX8_SOLLC)	1	110	13.5	7.87103	128.485	164.285	111.178	125.984	84.9744	103.523
Solyc01g022750.3.1	NADH dehydrogenase [ubiquinone] 1 alpha subcomplex subunit 6 (AHRD V3.3 *** A0A1U8GJI0_CAPAN)	8	132	15.1	9.55109	581.339	606.984	539.761	612.4	651.293	673.077
Solyc01g028807.1.1	Unknown protein	2	111	12.9	6.20892	20.1933	22.9286	24.8301	57.3054	58.1034	30.0255
Solyc01g028810.3.1	Beta chaperonin 60 (AHRD V3.3 *** Q0W9E2_SOLCO)	26	599	63	5.7204	14528	8286.07	9728.14	5854.45	6364.24	9295.9
Solyc01g028830.3.1	Protein kinase domain (AHRD V3.3 *** A0A200R109_9MAGN)	10	386	43.3	8.32477	88.5522	96.9032	102.906	115.746	137.804	94.6905
Solyc01g028860.3.1	Evolutionarily conserved C-terminal region 2 (AHRD V3.3 *** F4JDC2_ARATH)	24	706	77.2	6.94965	1111.05	843.186	948.258	852.753	915.61	987.112
Solyc01g028900.3.1	2-oxoisovalerate dehydrogenase subunit beta, mitochondrial (AHRD V3.3 *** A0A2G3DFR9_CAPCH)	9	358	39.1	6.11737	325.828	320.532	331.031	469.487	436.982	333.118
Solyc01g028930.4.1	TATA-box-binding protein (AHRD V3.3 *** A0A1U8HIY4_CAPAN)	2	201	22.5	9.68402	12.5716	14.774	11.6481	7.8888	5.66494	14.799
Solyc01g034020.3.1	Serine/threonine-protein phosphatase (AHRD V3.3 *** A0A2G3DEI1_CAPCH)	9	306	34.9	5.06305	407.403	553.023	493.43	361.374	548.411	433.771
Solyc01g034050.1.1	Histone-lysine N-methyltransferase ASHR1 (AHRD V3.3 *-* A0A2G2WJX2_CAPBA)	2	148	16.8	8.75458	0	0	0	280.858	883.423	268.526
Solyc01g044270.3.1	DnaJ domain (AHRD V3.3 *** A0A200QGM0_9MAGN)	1	778	87.2	8.66083	0	5.9568	4.83364	5.75708	2.63023	0
Solyc01g044350.3.1	RBR-type E3 ubiquitin transferase (AHRD V3.3 *** A0A2G2XPJ0_CAPBA)	4	408	44	8.64654	21.574	23.8056	22.1093	22.7959	18.9292	17.2933
Solyc01g044360.4.1	importin-5-like (AHRD V3.3 *** A0A2I4FSB4_9ROSI)	34	1155	128	4.8006	572.741	434.806	432.553	631.862	651.632	666.545
Solyc01g044490.4.1	Elongation factor P (AHRD V3.3 *** B6TVD2_MAIZE)	6	246	28	9.42462	122.825	129.03	138.37	190.936	184.576	150.085
Solyc01g049650.3.1	Pyruvate kinase (AHRD V3.3 *** A0A2G2XPN6_CAPBA)	16	540	59.4	8.16937	3098.58	2515.92	2657.82	3259.83	3156.51	3218.35
Solyc01g049680.3.1	Transcription factor Pur-alpha 1 (AHRD V3.3 *** A0A2G2W459_CAPBA)	12	179	19.5	5.21674	2036.77	1630.6	1477.06	1372.32	1532.3	1784.62
Solyc01g049690.4.1	transcription factor Pur-alpha 1 (AHRD V3.3 *-* A0A2I4G155_9ROSI)	4	113	13	5.79169	340.663	179.861	209.495	98.4687	112.586	236.968
Solyc01g049890.3.1	2-C-methyl-D-erythritol 4-phosphate cytidylyltransferase (AHRD V3.3 *** Q93WB8_ARATH)	7	315	34.2	5.07965	276.75	195.997	154.632	132.219	129.209	210.367
Solyc01g049960.4.1	chromosome-associated kinesin (AHRD V3.3 *** AT4G26410.1)	13	233	26.3	9.85516	1815.64	1200.68	1311.95	926.309	925.899	1269
Solyc01g056220.2.1	S2-locus F-box type-11 protein (AHRD V3.3 *** A0A076YEX4_PETIN)	1	206	24.6	8.73029	53.5278	85.9969	93.5357	103.64	101.067	93.447
Solyc01g056520.3.1	ARM repeat superfamily protein (AHRD V3.3 *** AT5G06120.9)	3	1052	119.7	5.93085	9.76085	12.7703	13.6421	29.4845	28.4518	15.0719
Solyc01g056600.2.1	Double-stranded RNA-binding protein 1 (AHRD V3.3 *-* A0A2G2XPY3_CAPBA)	3	125	14.3	7.00836	160.71	261.928	279.599	335.337	390.082	220.811
Solyc01g056620.4.1	Double-stranded RNA-binding protein 1 (AHRD V3.3 *** A0A2G2XPY3_CAPBA)	8	260	28.8	5.69598	173.414	141.059	141.895	102.637	150.849	150.375
Solyc01g056690.4.1	Protein kinase and PP2C-like domain-containing protein (AHRD V3.3 *** A0A2G3AJ12_CAPAN)	2	653	72.4	5.71857	74.0726	118.704	93.0179	168.875	153.046	120.04
Solyc01g056695.1.1	Ty3/gypsy retrotransposon protein (AHRD V3.3 *-* A0A2K3MZI3_TRIPR)	1	243	27.5	5.70734	17.0022	9.94219	14.244	28.853	14.7258	15.4473
Solyc01g056720.4.1	small basic intrinsic protein 2.1	3	216	23.6	9.99933	49.8224	54.0065	69.3642	114.746	112.345	89.5009
Solyc01g056780.3.1	50S ribosomal protein L34 (AHRD V3.3 *** A0A1U8FLP5_CAPAN)	1	156	16.6	12.1631	0	131.056	158.592	91.6982	194.62	93.8362
Solyc01g056810.4.1	Syntaxin (AHRD V3.3 *** A0F0A7_NICBE)	5	253	28.5	8.74115	63.7076	76.8268	72.5339	67.7071	77.1502	66.1995
Solyc01g057000.3.1	Universal stress protein	7	172	18.9	6.51032	866.72	1077.98	819.479	1181.98	1630.98	1123.51
Solyc01g057020.3.1	protein TRIGALACTOSYLDIACYLGLYCEROL 4, chloroplastic-like (AHRD V3.3 *-* A0A2I4DQN1_9ROSI)	4	175	20.1	9.99506	64.7017	51.4766	48.1601	44.5596	50.5823	47.0982
Solyc01g057200.4.1	Pentatricopeptide repeat-containing protein (AHRD V3.3 *** A0A2U1QJ39_ARTAN)	1	470	53.3	8.28973	17.0607	0	0	0	0	13.5102
Solyc01g057210.3.1	Mitochondrial pyruvate dehydrogenase kinase (AHRD V3.3 *** E5GC37_CUCME)	18	372	42.4	6.32135	470.473	472.753	440.281	543.323	651.042	438.254
Solyc01g057445.1.1	Mediator of RNA polymerase II transcription subunit 15a (AHRD V3.3 *-* A0A2G2ZG46_CAPAN)	2	59	6.8	8.12164	36.2895	46.4397	48.1735	51.8955	52.6108	47.3698
Solyc01g057520.4.1	ARM repeat superfamily protein (AHRD V3.3 *** F4J550_ARATH)	9	1116	125.1	4.69098	17.0017	14.2964	14.5396	32.7118	59.614	29.7672
Solyc01g057570.3.1	alpha-ketoglutarate-dependent dioxygenase alkB homolog 6-like (AHRD V3.3 *** A0A2I4HR29_9ROSI)	6	261	29.5	6.69696	60.5635	57.8462	58.3725	90.0117	94.5835	65.0187
Solyc01g057760.4.1	RNA helicase DEAD2	25	1221	135.1	9.96381	703.283	522.696	501.166	440.217	349.869	595.174
Solyc01g057780.3.1	Zinc finger protein VAR3, chloroplastic (AHRD V3.3 *** A0A2G3BZA0_CAPCH)	12	874	98	6.9942	33.597	32.7111	26.9384	37.5032	33.8691	35.778
Solyc01g057830.3.1	30S ribosomal protein S1 protein (AHRD V3.3 *** A0A2U1PM45_ARTAN)	14	412	45.3	5.29864	2488.87	1503.93	1616.35	1638.46	1951.53	2741.87
Solyc01g057840.3.1	Nuclear export mediator factor Nemf (AHRD V3.3 *** A0A1J3J1R1_NOCCA)	9	578	64.1	8.52411	39.5452	53.0542	39.7686	74.9802	65.632	56.7694
Solyc01g057850.4.1	nuclear export mediator factor NEMF-like (AHRD V3.3 *** A0A2I4F1S6_9ROSI),Pfam:PF05833	11	588	67.1	7.22211	16.9626	18.918	14.0599	21.8075	20.5573	19.0013
Solyc01g057900.3.1	E3 ubiquitin-protein ligase UPL6 (AHRD V3.3 *** A0A2G3DDX0_CAPCH)	4	1030	118	6.30133	8.04765	16.8734	0	17.2927	27.041	13.8708
Solyc01g058140.3.1	beta-glycosidase 2	16	642	72.8	6.05817	52.0237	49.2787	43.5947	71.5126	66.8669	78.8112
Solyc01g058390.3.1	Galactokinase (AHRD V3.3 *** A0A2G3AJ57_CAPAN)	26	500	54.6	5.87421	1698.71	1109.83	1191.08	1123.94	1113.98	1469.75
Solyc01g058450.3.1	Flowering time control protein FCA (AHRD V3.3 *** A0A2G2XPK6_CAPBA)	21	743	81.2	9.38373	287.344	212.01	207.386	233.191	248.323	228.994
Solyc01g058670.3.1	Transcription factor (AHRD V3.3 *** A0A2G3DG53_CAPCH)	2	240	26.3	11.4489	21.9501	20.2269	11.1974	11.5581	12.8021	13.3132
Solyc01g058730.4.1	Transmembrane protein (AHRD V3.3 *** F4JLQ2_ARATH)	19	808	91.5	6.11407	63.7089	50.1625	59.9948	72.5772	77.7841	79.383
Solyc01g059830.3.1	Enoyl-CoA hydratase (AHRD V3.3 *** A0A1Y1IHV1_KLENI)	13	265	29.4	8.27423	996.636	818.025	836.282	1319.83	1064.16	1293.89
Solyc01g059860.3.1	MAP kinase kinase kinase 3	6	760	85.1	6.51715	12.7751	18.6824	16.4594	15.3033	16.8698	13.3549
Solyc01g059870.4.1	phytochrome B1	32	1131	125.6	5.77753	137.413	133.705	126.361	203.521	201.264	176.041
Solyc01g059880.3.1	Citrate synthase-like (AHRD V3.3 *** A0A200R252_9MAGN)	29	608	65.6	7.53558	3113.98	2312.14	2446.37	2139.25	2353.19	2711.48
Solyc01g059930.3.1	Adenine nucleotide alpha hydrolases-like superfamily protein (AHRD V3.3 *** Q9M9P5_ARATH)	12	163	17.9	5.94013	7927.15	8092.26	6784.34	5584.36	6137.02	6892.49
Solyc01g059965.1.1	Glucan endo-1,3-beta-glucosidase B (AHRD V3.3 *** E13B_SOLLC)	11	360	39.7	7.83917	574.923	512.384	569.353	637.206	557.717	757.361
Solyc01g060030.3.1	Zinc finger CCHC domain-containing protein 10 (AHRD V3.3 *** A0A2G3ART8_CAPCH)	2	265	29.8	9.8327	20.2948	11.8216	17.2032	25.1614	35.2466	14.1939
Solyc01g060070.3.1	Outer envelope pore protein 16-2, chloroplastic (AHRD V3.3 *** A0A2G2XR36_CAPBA),Pfam:PF02466	3	173	18.1	6.90692	89.0515	57.0281	73.6741	42.5387	46.5613	73.9986
Solyc01g060080.4.1	serine/threonine-protein phosphatase 4 regulatory subunit 3-like (AHRD V3.3 *-* A0A2I4F1X2_9ROSI)	1	318	34.9	4.98651	0	0	0	0	0	0
Solyc01g060130.3.1	TOMGTPASE Mill. GTPase	7	193	21.9	6.42841	85.6124	107.795	98.4981	106.355	97.9766	102.861
Solyc01g060140.4.1	Calmodulin-binding transcription activator 5 (AHRD V3.3 *-* A0A2G2XR50_CAPBA)	6	424	47.4	6.133	74.4402	88.4305	43.4255	73.8318	68.1648	71.8724
Solyc01g060170.4.1	Calmodulin-binding transcription activator (AHRD V3.3 *-* A0A1I9LRY6_ARATH)	6	152	18.1	9.32025	80.1766	100.86	76.0869	96.2573	121.378	77.7052
Solyc01g060180.4.1	AMP-dependent synthetase/ligase (AHRD V3.3 *** A0A200R265_9MAGN)	7	567	62.4	8.40253	79.524	96.1697	97.6533	94.9943	67.5088	71.7553
Solyc01g060280.4.1	AMSH-like ubiquitin thioesterase 1 (AHRD V3.3 *** A0A2G2XPY5_CAPBA)	7	259	29.3	5.63324	117.28	111.481	102.7	131.773	94.7582	100.01
Solyc01g060470.3.1	Importin subunit alpha (AHRD V3.3 *** A0A2G3DFJ0_CAPCH)	29	530	58.7	5.13068	3860.25	3253.94	3133.25	2957.84	3375.4	3174.12
Solyc01g065500.3.1	C2 calcium/lipid-binding plant phosphoribosyltransferase family protein (AHRD V3.3 *** A0A061EZM2_THECC)	2	992	112	6.61298	19.1006	16.7076	21.3581	36.7602	45.9023	26.8478
Solyc01g065530.3.1	COBRA-like protein (AHRD V3.3 *** A0A2G3AIT3_CAPAN)	12	648	70.8	5.77093	215.88	112.988	125.222	164.824	137.577	203.383
Solyc01g065540.3.1	Two-component response regulator (AHRD V3.3 *** A0A2G3DGB4_CAPCH)	14	677	74.8	6.06952	97.1599	106.584	108.192	101.138	98.9907	79.3946
Solyc01g065550.3.1	Dehydration-induced 19-like protein (AHRD V3.3 *** E3T7S4_GOSHI)	4	217	24.4	5.63129	31.3651	40.5127	27.961	57.0522	48.5243	36.2103
Solyc01g065560.4.1	DUF789 domain-containing protein (AHRD V3.3 *** A0A1Q3DF52_CEPFO)	3	391	43.7	6.72015	19.0899	18.9277	17.2548	24.9327	28.2984	30.3081
Solyc01g065580.4.1	Pumilio-like protein 24 (AHRD V3.3 *** A0A2G2XR42_CAPBA)	15	620	68.7	9.45282	179.952	186.975	158.922	215.555	225.255	128.274
Solyc01g065720.4.1	Phospholipase (AHRD V3.3 *** A0A2I4F1X9_9ROSI)	5	1106	126	6.44074	0	0	0	12.4188	15.0452	14.596
Solyc01g066050.3.1	Tetratricopeptide repeat-containing domain (AHRD V3.3 *** A0A200PWL4_9MAGN)	18	533	54.5	7.61639	504.491	464.842	520.614	525.016	522.613	543.313
Solyc01g066060.4.1	Multiple organellar RNA editing factor 3, mitochondrial (AHRD V3.3 *** A0A2G3AIV4_CAPAN)	6	165	18.7	6.31378	13.2733	20.6321	15.3454	21.2285	24.0677	19.3958
Solyc01g066310.4.1	Acyl-CoA dehydrogenase family member 10 (AHRD V3.3 *** A0A1J3CLI6_NOCCA)	15	828	91.7	8.54437	59.4449	51.2607	52.5244	46.1547	41.7825	59.5514
Solyc01g066480.3.1	Fumarylacetoacetate hydrolase family (AHRD V3.3 *** A0A1Y1HN88_KLENI)	3	259	27.9	8.54596	181.418	83.1176	124.258	100.848	97.1977	124.574
Solyc01g066520.3.1	Dihydrolipoamide acetyltransferase component of pyruvate dehydrogenase complex (AHRD V3.3 *** A0A024B875_SOLTU)	20	505	55	6.11139	329.177	363.154	406.867	366.051	430.956	415.66
Solyc01g066570.3.1	FCS-Like Zinc finger 15 (AHRD V3.3 *-* FLZ15_ARATH)	5	135	15	9.2276	22.6662	19.7818	18.0188	19.8744	19.735	17.9978
Solyc01g066590.3.1	Dynein light chain (AHRD V3.3 *** A0A2G3DI71_CAPCH)	10	119	13.1	8.59259	1282.64	1337.63	1400.61	1303.37	1533.26	1306.93
Solyc01g066640.2.1	Vitellogenin-like protein (AHRD V3.3 *-* Q9FH24_ARATH)	4	383	41.9	9.71906	22.338	16.1865	23.08	15.5569	14.6702	12.154
Solyc01g066690.3.1	Eukaryotic translation initiation factor 2 subunit 3 (AHRD V3.3 *** A0A1U8HGG1_CAPAN)	18	503	55	8.88629	1969.38	1750.57	1697.12	1778.5	1551.66	1926.77
Solyc01g066820.4.1	Kinesin-like protein (AHRD V3.3 *** A0A2G3CJ78_CAPCH)	1	785	87.4	6.07575	31.6494	43.3681	0	83.5981	143.431	7.93712
Solyc01g066830.3.1	Ubiquitin-like-specific protease ESD4 (AHRD V3.3 *** A0A1U8EF37_CAPAN)	6	515	59.7	8.55328	20.6488	21.3978	23.6555	25.8087	14.5766	19.1359
Solyc01g066840.3.1	40S ribosomal protein S21 (AHRD V3.3 *** A0A1U8E7W4_CAPAN)	2	82	9.3	6.71466	6389	6066.67	5944.16	6402.88	7421.78	6084.12
Solyc01g066860.3.1	hypothetical protein (AHRD V3.3 *** AT1G63310.1)	7	155	17	5.46002	1062	894.244	946.917	703.974	765.233	641.366
Solyc01g066900.4.1	uveal autoantigen with coiled-coil/ankyrin (AHRD V3.3 *** AT4G15790.1)	11	148	16.7	4.59369	136.255	124.855	127.615	126.702	145.175	137.96
Solyc01g066940.3.1	Vesicle-associated membrane protein (AHRD V3.3 *** A0A1U8E616_CAPAN)	3	221	25.1	8.8631	468.93	425.192	417.1	610.962	531.843	619.889
Solyc01g066970.2.1	Flowering-promoting factor 1 (AHRD V3.3 *** A0A1U8FE64_CAPAN)	2	106	12.4	9.29889	27.8527	34.3843	19.6415	36.708	32.5313	18.4064
Solyc01g067000.4.1	Calcium-dependent lipid-binding (CaLB domain) family protein (AHRD V3.3 *-* F4JK83_ARATH)	5	328	34.9	6.19037	37.4445	62.8295	40.1897	110.762	112.668	43.9383
Solyc01g067080.3.1	dynein beta chain%2C ciliary protein (AHRD V3.3 *** AT3G21400.1)	9	178	19.7	9.62091	500.38	496.831	539.168	406.973	319.402	602.04
Solyc01g067100.4.1	Cullin (AHRD V3.3 *** A0A200Q1J8_9MAGN)	13	742	86.4	6.8111	41.4736	34.1965	44.8877	73.1409	82.7155	80.464
Solyc01g067130.4.1	Nuclear transcription factor Y subunit B (AHRD V3.3 *** A0A2G2X323_CAPBA)	1	153	16.7	5.30853	1.86217	3.69546	5.04503	8.07914	8.06701	14.9593
Solyc01g067290.3.1	Divinyl chlorophyllide a 8-vinyl-reductase, chloroplastic (AHRD V3.3 *** A0A2G2XQY6_CAPBA)	8	191	21.2	4.46808	207.257	236.111	160.295	220.907	293.207	193.914
Solyc01g067295.1.1	Fruit-specific protein (AHRD V3.3 *** A0A2G2VKF4_CAPBA)	2	118	13.2	8.23761	62.4577	80.005	47.861	45.041	45.628	72.3265
Solyc01g067370.3.1	TSB	1	235	25.8	4.63483	0	0	0	0	0	0
Solyc01g067380.4.1	Alpha/beta-Hydrolases superfamily protein (AHRD V3.3 *** Q6DBI3_ARATH)	3	269	29.9	6.5849	56.7796	30.8628	19.89	28.2792	37.9276	24.1468
Solyc01g067390.4.1	RNA helicase DEAH-box1	21	1065	123.5	5.81207	11.8414	32.7912	43.75	46.4139	44.4643	53.4768
Solyc01g067400.3.1	Serine/threonine-protein kinase PBS1 (AHRD V3.3 *** A0A2G2XQZ3_CAPBA)	11	511	56.3	9.07892	82.8037	73.7284	79.6675	77.7329	90.505	85.3919
Solyc01g067460.3.1	monothiol glutaredoxin-S2-like (AHRD V3.3 *** A0A1U7VLQ4_NICSY)	3	101	11.1	7.97321	14.0243	18.9367	25.9097	0	26.6083	17.5419
Solyc01g067500.3.1	Serine/threonine protein phosphatase 2A regulatory subunit B subunit gamma-like protein (AHRD V3.3 *** A0A2K3PGU2_TRIPR)	7	478	54.8	4.95416	39.5191	29.8769	26.1603	23.791	37.8735	37.9221
Solyc01g067510.3.1	receptor-like protein kinase FERONIA (AHRD V3.3 *** A0A2I4F2T3_9ROSI)	6	372	40.8	6.07379	19.827	15.963	21.2875	22.7516	28.0344	23.8845
Solyc01g067530.3.1	GTPase OBG (AHRD V3.3 *** A0A2K3PK04_TRIPR)	7	671	74.1	5.0285	26.2318	33.0694	30.4603	22.1154	41.4509	25.9112
Solyc01g067550.3.1	Zinc finger transcription factor 8	10	496	51.8	8.27399	1100.05	1212.68	1166.25	1010.58	968.63	1221.51
Solyc01g067560.3.1	Protein always early 3 (AHRD V3.3 *** A0A1J6HVB4_NICAT)	7	1209	135.6	8.97345	12.4803	9.80413	11.8386	11.7768	11.4383	6.27634
Solyc01g067580.4.1	E3 ubiquitin-protein ligase (AHRD V3.3 *** AT5G18540.4)	1	194	22.3	10.6191	26.4231	12.3534	31.0179	14.731	12.1784	0
Solyc01g067590.3.1	Sucrose nonfermenting 4-like protein (AHRD V3.3 *** A0A2G2XRA5_CAPBA)	17	487	53.8	5.59259	416.779	341.171	371.885	324.074	415.724	349.562
Solyc01g067630.3.1	NAD(P)-binding Rossmann-fold superfamily protein (AHRD V3.3 *** Q8VZB1_ARATH)	16	346	38.1	6.56451	542.396	517.333	559.636	684.009	819.983	761.809
Solyc01g067640.3.1	Protein kinase domain (AHRD V3.3 *** A0A200Q1N4_9MAGN)	2	580	64.3	9.51178	11.4205	14.3186	13.9794	22.0952	20.3268	0
Solyc01g067660.3.1	1,4-alpha-glucan-maltohydrolase	15	535	59.1	6.19855	169.527	185.709	204.459	165.127	200.133	188.411
Solyc01g067710.3.1	(Sodium/potassium)/proton exchanger 3	1	537	59.4	8.54694	0	0	0	0	0	0
Solyc01g067730.3.1	Acyl carrier protein (AHRD V3.3 *** A0A1U8EET6_CAPAN)	1	136	14.3	4.98724	131.574	0	24.8185	48.4231	23.0507	51.0556
Solyc01g067740.3.1	Superoxide dismutase [Cu-Zn] 1	7	152	15.3	5.46686	35903.2	23192.7	23320.2	19579.7	18309.4	22507.8
Solyc01g067750.3.1	dehydroquinate dehydratase/shikimate:NADP oxidoreductase	22	545	59.1	5.87408	1259.51	903.963	1032.19	818.33	859.255	1242.82
Solyc01g067800.3.1	Zinc finger protein (AHRD V3.3 *** A0A2K3PE50_TRIPR)	2	421	46	6.56122	27.7719	0	0	0	0	0
Solyc01g067830.3.1	U1 small nuclear ribonucleoprotein C (AHRD V3.3 *** A0A2G3ALC7_CAPAN)	2	199	21.2	9.12006	34.0773	92.9552	67.5694	41.5336	65.2639	67.9625
Solyc01g067860.3.1	Peroxidase (AHRD V3.3 *** K4AX34_SOLLC)	1	328	35.8	9.00751	0	0	0	46.2868	41.5249	57.2699
Solyc01g067890.4.1	1-D-deoxyxylulose 5-phosphate synthase	15	719	77.6	6.32208	346.199	348.219	355.959	347.369	522.526	334.438
Solyc01g067900.3.1	Rapid alkalinization factor 23 (AHRD V3.3 *** A0A2G3DFY2_CAPCH)	7	135	14.5	9.03449	5399.94	4044.68	4401.26	3989.78	3918.43	4113.61
Solyc01g067930.4.1	Xyloglucan 6-xylosyltransferase 1 (AHRD V3.3 *** A0A1J3JYE5_NOCCA)	15	369	42.8	5.5993	133.84	148.046	143.325	247.364	271.267	150.413
Solyc01g068000.4.1	Protein phosphatase-2C (AHRD V3.3 *** O82469_MESCR)	3	297	32.9	4.89264	0	7.00345	0	18.8953	23.7378	7.49513
Solyc01g068030.3.1	Polyketide cyclase / dehydrase and lipid transport protein (AHRD V3.3 *** Q1G3L2_ARATH)	4	237	26.6	9.87225	943.159	910.759	598.817	589.004	592.698	1137.78
Solyc01g068045.1.1	Ubiquitin (AHRD V3.3 *** B1P770_LOLTE)	14	178	20.1	9.76691	23703.4	25876.1	25209	21639.3	24459.1	27547.6
Solyc01g068050.3.1	tRNA:m(4)X modification enzyme TRM13 homolog (AHRD V3.3 *** A0A2I4DJN8_9ROSI)	4	446	50.4	6.46771	31.569	16.5434	12.1447	30.9883	22.886	23.6037
Solyc01g068080.4.1	NAD(P)-binding Rossmann-fold superfamily protein (AHRD V3.3 *** A0A2U1PJA8_ARTAN)	15	320	35.7	5.79572	168.562	146.674	133.457	172.277	186.599	164.757
Solyc01g068130.4.1	calcium/calcium/calmodulin-dependent Serine/Threonine-kinase (AHRD V3.3 *** AT2G47010.2)	9	318	35.1	6.23419	1688.86	1403.02	1528.11	867.072	842.204	1075.04
Solyc01g068150.3.1	NEFA-interacting nuclear protein (AHRD V3.3 *** Q5XV94_ARATH)	8	217	24.5	5.03388	170.217	179.313	191.18	97.6252	132.987	119.451
Solyc01g068160.4.1	Pyridoxal phosphate (PLP)-dependent transferases superfamily protein (AHRD V3.3 *** A0A2U1MVH0_ARTAN)	18	454	50.5	6.62384	305.571	308.614	342.485	293.009	355.118	301.768
Solyc01g068200.4.1	Glycosyltransferase-like KOBITO 1 (AHRD V3.3 *** A0A2G2XRW4_CAPBA)	3	525	59.4	8.49591	8.97762	0	15.5307	0	0	0
Solyc01g068210.3.1	Glutamate dehydrogenase (AHRD V3.3 *** A0A2I4GHF6_9ROSI)	13	634	70.7	6.64764	134.373	65.5135	78.0372	65.8666	69.3806	71.6437
Solyc01g068240.3.1	Ubiquitin carboxyl-terminal hydrolase 24 (AHRD V3.3 *** A0A2G3DH37_CAPCH)	17	533	57.9	6.1684	112.963	118.119	102.921	92.1559	98.6272	101.866
Solyc01g068290.4.1	tRNA uridine 5-carboxymethylaminomethyl modification enzyme MnmG (AHRD V3.3 *** A0A2G3AKP6_CAPAN),Pfam:PF01134	4	529	59.9	6.42072	17.8092	19.7535	33.6318	20.7724	38.5727	25.9464
Solyc01g068330.4.1	Cell division control protein 48-like protein C (AHRD V3.3 *** A0A2G3DH55_CAPCH)	2	517	57.3	6.46381	8.86132	13.0321	8.37071	27.7978	20.0609	16.7324
Solyc01g068390.3.1	Zinc ion binding/nucleic acid binding protein (AHRD V3.3 *-* F4IK69_ARATH)	21	879	96.9	8.21307	142.867	129.219	122.8	146.657	139.608	140.419
Solyc01g068400.3.1	Tubulin-specific chaperone A (AHRD V3.3 *** A0A2G2XQI4_CAPBA)	10	113	13	4.91815	4719.81	1852.59	2294.79	1557.23	1145.82	3072.2
Solyc01g068420.4.1	Protein trichome birefringence-like 38 (AHRD V3.3 *** A0A2G3DHL2_CAPCH)	2	374	43.3	9.20892	11.2478	9.55872	14.4097	32.6248	44.8173	33.7127
Solyc01g068450.4.1	Essential protein Yae1, N-terminal (AHRD V3.3 *** A0A2U1P191_ARTAN)	5	231	26.3	4.70221	314.375	127.148	158.719	56.5919	70.6624	182.353
Solyc01g068470.4.1	cytochrome C oxidase subunit (AHRD V3.3 *** AT2G38780.4)	2	458	51.1	7.1015	10.5017	9.23785	10.8077	23.4798	16.2687	15.6757
Solyc01g068480.4.1	P-loop containing nucleoside triphosphate hydrolases superfamily protein (AHRD V3.3 *** A0A2U1P5L6_ARTAN)	21	1588	181.1	5.42718	20.5657	12.3009	16.945	17.8776	17.4738	21.3117
Solyc01g068530.3.1	40S ribosomal protein S16 (AHRD V3.3 *** A0A2G3DIR8_CAPCH)	10	150	17.1	10.4378	5588.83	7540.3	6977.32	5902.53	5509.07	6448.3
Solyc01g068580.4.1	Hepatocellular carcinoma-associated antigen 59 (AHRD V3.3 *-* A0A200R1K4_9MAGN)	9	298	34	6.87689	102.145	142.396	142.772	100.182	73.6114	131.94
Solyc01g068590.4.1	Metal ion-binding protein (AHRD V3.3 *** F4IX22_ARATH)	35	1255	142.1	6.12018	54.485	51.7184	46.3794	91.7145	89.5309	79.7482
Solyc01g068620.4.1	Polyketide cyclase / dehydrase and lipid transport protein (AHRD V3.3 *** Q9M120_ARATH)	7	179	20.6	5.23224	64.0618	58.3281	44.6503	76.0665	55.8143	51.3643
Solyc01g068640.3.1	AarF domain-containing protein kinase 4 (AHRD V3.3 *** A0A2G2XSA9_CAPBA)	16	604	67	5.47382	76.3114	59.3627	58.9087	62.6293	73.4914	72.1473
Solyc01g073650.3.1	Serine/threonine-protein phosphatase (AHRD V3.3 *** A0A1U8EGY9_CAPAN)	8	312	35.7	5.12763	1337.52	1236.01	1117.21	1135.81	1104.57	1109.34
Solyc01g073690.2.1	V-type proton ATPase subunit D (AHRD V3.3 *** A0A2G2WYU9_CAPBA)	27	261	29.1	9.62067	5455.08	6788.31	6429.74	5400.48	6632.66	5413.81
Solyc01g073710.2.1	Calcium-binding EF-hand family protein (AHRD V3.3 *** O64866_ARATH)	4	139	15.3	4.25275	68.9698	100.026	74.906	99.2034	104.033	87.1872
Solyc01g073730.4.1	GTP 3',8-cyclase, mitochondrial (AHRD V3.3 *** CNX2_ARATH)	1	397	44.5	9.10419	16.5284	20.8339	19.6055	22.4623	41.0207	28.5162
Solyc01g073740.4.1	Citrate synthase (AHRD V3.3 *** A0A2G3ALM4_CAPAN)	20	474	53	8.3598	6034.95	4815.06	5142.25	4154.22	4525.98	4292.13
Solyc01g073750.4.1	Callose synthase (AHRD V3.3 *** K7PRK8_MAIZE)	29	1940	223.9	9.16669	20.757	20.8009	20.3533	19.9012	25.575	26.3429
Solyc01g073870.4.1	Transposase, Ptta/En/Spm, plant (AHRD V3.3 *-* A0A1R3I9M9_9ROSI)	2	488	55.5	9.83612	18.9707	24.7139	19.6245	36.6446	34.9503	22.2056
Solyc01g073920.3.1	Proline-rich family protein (AHRD V3.3 *** Q8GYK6_ARATH)	6	364	39.7	10.0704	26.8633	33.3715	32.3858	29.7081	30.8851	25.2811
Solyc01g073940.3.1	Zinc finger transcription factor 9	6	289	30.6	9.44135	60.0673	54.9357	62.2841	88.3124	75.3846	67.9968
Solyc01g073950.4.1	Myb_DNA-binding domain-containing protein/Bromodomain domain-containing protein (AHRD V3.3 *** A0A1Q3CDP2_CEPFO)	8	736	82.9	9.59381	56.1728	26.8565	33.0466	36.1207	30.2081	24.2404
Solyc01g073960.4.1	Protein EMSY-LIKE 3 (AHRD V3.3 *** A0A2G3DHH9_CAPCH)	11	427	46.9	6.62799	144.367	131.896	148.922	96.8721	83.4086	102.425
Solyc01g073970.3.1	Histone H3 (AHRD V3.3 *** B3TM40_ELAGV)	9	136	15.3	11.2917	9426.73	9698.24	8927.71	7688.97	7996.92	6745.54
Solyc01g074010.4.1	Protein kinase domain (AHRD V3.3 *** A0A200RDU7_9MAGN)	21	712	79.2	7.15301	153.031	190.41	175.43	221.367	214.085	195.278
Solyc01g074030.3.1	Beta-glucosidase (AHRD V3.3 *** Q43014_PRUAV)	7	517	58.7	9.07831	253.924	349.3	284.732	405.103	332.736	357.821
Solyc01g079090.4.1	Protoporphyrinogen oxidase (AHRD V3.3 *** O64384_SOLTU)	21	558	60.4	8.97846	1079.3	758.563	718.638	419.666	497.969	781.664
Solyc01g079210.3.1	SWR1-complex protein 4 (AHRD V3.3 *** A0A2G3AKV1_CAPAN)	10	451	50.7	9.36176	79.6077	96.5278	92.653	90.9606	99.1059	101.189
Solyc01g079220.4.1	NifU-like protein 1, chloroplastic (AHRD V3.3 *** A0A1U8E004_CAPAN)	3	187	20.5	6.30829	38.2669	27.5982	36.4352	36.0432	19.7143	37.1459
Solyc01g079230.4.1	Duf724 domain-containing protein 3 (AHRD V3.3 *** A0A1J6JCE9_NICAT)	12	545	61.3	9.24359	96.8	78.6232	86.4778	105.293	117.88	89.6337
Solyc01g079240.3.1	Long chain acyl-CoA synthetase 1 (AHRD V3.3 *** A0A2G3AKT2_CAPAN)	13	663	75.1	6.29816	72.5866	67.0785	59.5144	127.892	104.365	113.088
Solyc01g079250.3.1	RNA helicase DEAH-box2	31	723	82.2	7.23822	105.651	83.6124	83.1688	135.353	83.9644	106.555
Solyc01g079310.3.1	Heme binding protein (AHRD V3.3 *** Q9LZQ3_ARATH)	6	360	39.9	5.58282	58.7479	48.4316	45.7127	62.909	63.8304	51.9779
Solyc01g079330.3.1	RNA helicase DEAD3	26	774	84.4	6.06195	237.747	307.588	285.305	339.824	344.498	228.615
Solyc01g079340.3.1	Serine/threonine-protein kinase (AHRD V3.3 *** A0A2G2XQS7_CAPBA)	7	732	79.6	7.30658	40.9991	52.5062	39.077	52.0032	43.8924	36.6363
Solyc01g079350.3.1	HIT zinc finger and PAPA-1-like domain-containing protein (AHRD V3.3 *-* F4I548_ARATH)	16	539	59.9	9.38544	26.9568	23.6691	24.3273	24.2382	27.5165	21.2157
Solyc01g079390.4.1	EZ1	5	870	97.5	7.07025	19.8526	22.4028	26.2429	30.5441	18.0897	28.7145
Solyc01g079410.3.1	Calcium-dependent phosphotriesterase superfamily protein (AHRD V3.3 *** A0A2U1MTE8_ARTAN)	7	326	36	6.15167	46.8122	44.1259	42.6206	65.0451	79.1925	39.1001
Solyc01g079420.4.1	Cytochrome c oxidase subunit 5C (AHRD V3.3 *** A0A2G3AK13_CAPAN)	3	133	15.2	10.3625	170.829	190.563	221.004	457.86	424.153	302.102
Solyc01g079450.3.1	Peptidase S9 (AHRD V3.3 *** A0A200R223_9MAGN)	30	978	109	6.05878	729.375	588.465	568.392	670.209	718.01	768.934
Solyc01g079490.2.1	Vacuolar protein sorting-associated protein 51-like protein (AHRD V3.3 *** A0A2S1CEW9_PRUYE)	4	777	88.3	5.82343	27.9382	26.0871	9.47835	17.7449	32.7604	30.7424
Solyc01g079500.4.1	DNA replication licensing factor MCM7 (AHRD V3.3 *** A0A1U8FE76_CAPAN)	13	737	82.9	5.60773	51.4021	36.7795	41.2644	42.2147	42.2363	41.7121
Solyc01g079535.1.1	GTP-binding protein (AHRD V3.3 *** Q9SDK4_ORYSJ)	13	284	32.7	7.6684	1870.29	2252.08	2075.42	2783.54	3037.61	2227.1
Solyc01g079570.3.1	Beta-D-xylosidase 1 (AHRD V3.3 *** A0A1U8DZL0_CAPAN)	14	774	83.9	8.69879	19.1777	6.97995	18.4316	0	10.1679	12.8266
Solyc01g079590.3.1	Late embryogenesis abundant protein (LEA) family protein (AHRD V3.3 *** F4IYB7_ARATH)	2	213	23.6	9.53949	349.472	181.467	170.202	194.005	155.357	338.881
Solyc01g079610.3.1	DnaJ protein ERDJ3B (AHRD V3.3 *** A0A2G2Z6I0_CAPAN)	18	345	39.2	6.5351	406.908	389.842	394.008	344.743	323.444	361.962
Solyc01g079640.4.1	pollen-specific LRR extensin-like protein (AHRD V3.3 *** AT2G25920.1)	2	298	32.7	4.83319	14.8356	10.6968	18.3427	19.968	31.7485	14.8769
Solyc01g079650.3.1	CTP synthase (AHRD V3.3 *** A0A2G3AL34_CAPAN)	13	562	61.6	5.99921	32.9188	21.1523	24.136	19.3132	28.9251	22.6094
Solyc01g079680.3.1	RAN GTPase-activating protein 1 (AHRD V3.3 *** A0A1U8DZ62_CAPAN)	32	550	60.2	4.67572	1376.89	1409.36	1455.27	1188.19	1285.25	1209.35
Solyc01g079710.3.1	Deoxyribose-phosphate aldolase (AHRD V3.3 *** A0A166YQY4_9PEZI)	11	360	39.9	6.28314	98.0535	86.6019	109.808	93.0145	83.842	93.0286
Solyc01g079720.3.1	Protein phosphatase 2C 70 (AHRD V3.3 *** A0A1U8E8U4_CAPAN)	20	613	68.2	5.99725	54.1849	74.6161	73.3635	98.8431	83.8035	74.7872
Solyc01g079760.3.1	Peroxisomal adenine nucleotide carrier 1 (AHRD V3.3 *** A0A1U8DZM1_CAPAN)	3	320	35.3	9.60675	14.3788	20.3529	18.9926	23.898	17.7643	13.2025
Solyc01g079780.3.1	Glycoprotein membrane GPI-anchored (AHRD V3.3 *** Q9ZVL0_ARATH)	2	194	21.4	4.36407	526.247	270.05	346.596	363.28	236.35	618.263
Solyc01g079790.4.1	ADP-glucose pyrophosphorylase large subunit 3	24	557	61.7	8.97772	2564.26	2237.48	2397.75	2108.83	2321.35	2067.12
Solyc01g079810.4.1	E3 ubiquitin-protein ligase RHF1A (AHRD V3.3 *** A0A1J3FVF9_NOCCA)	3	353	38.4	9.2962	15.0711	11.6015	13.4475	22.9082	22.6131	22.166
Solyc01g079820.3.1	Peroxiredoxin (AHRD V3.3 *** H6VUU5_9FABA)	7	190	20.6	8.46283	7135.37	3198.73	5175.61	1624.24	1487.98	4778.43
Solyc01g079840.3.1	NEDD8-activating enzyme E1 catalytic subunit (AHRD V3.3 *** A0A1U8EA19_CAPAN)	18	448	49.4	5.87677	865.679	973.081	919.832	956.288	1135.12	923.437
Solyc01g079860.3.1	ATP-dependent (S)-NAD(P)H-hydrate dehydratase (AHRD V3.3 *** A0A1U8EBN0_CAPAN)	12	322	34.2	6.13825	248.055	193.532	178.168	167.925	163.81	190.492
Solyc01g079870.4.1	CONSTANS interacting protein 2b	6	258	28.5	5.77106	285.853	277.81	254.996	229.679	249.878	375.294
Solyc01g079880.3.1	Aluminum induced protein with YGL and LRDR motifs (AHRD V3.3 *** Q94BR2_ARATH)	9	236	25.3	5.26715	2420.38	1636.16	1496.2	1158.43	975.491	1664.69
Solyc01g079940.4.1	Eukaryotic aspartyl protease family protein (AHRD V3.3 *** A0A2U1KXX4_ARTAN)	1	447	49.5	8.70819	0	2.91775	0	5.74952	2.06096	7.31467
Solyc01g079950.3.1	Eukaryotic aspartyl protease family protein (AHRD V3.3 *** A0A2U1ML86_ARTAN)	5	442	48.8	8.60431	12.1705	15.2917	18.9434	14.4065	16.8519	19.5815
Solyc01g079980.3.1	Eukaryotic aspartyl protease family protein (AHRD V3.3 *** A0A2U1ML86_ARTAN)	1	443	47.7	8.96283	0	0	0	21.3746	22.8543	23.6246
Solyc01g080010.2.1	xyloglucan endoglucanase inhibitor	10	438	46.5	8.35187	652.674	713.665	646.581	1079.66	1288.11	1120.51
Solyc01g080020.2.1	Eukaryotic aspartyl protease family protein (AHRD V3.3 *** A0A2U1ML86_ARTAN)	7	417	45.3	5.65448	27.6439	28.7908	38.5858	41.9687	33.508	27.8843
Solyc01g080070.4.1	Heavy metal-associated isoprenylated plant protein (AHRD V3.3 *-* A0A2R6PK24_ACTCH)	7	425	44.9	6.60663	44.4815	39.2033	47.7605	48.464	52.5833	57.3747
Solyc01g080110.3.1	SNARE associated Golgi protein family (AHRD V3.3 *** B6U042_MAIZE)	1	274	30.1	6.29864	31.6114	0	0	0	0	2.07091
Solyc01g080140.3.1	UPF0613 protein PB24D3.06c (AHRD V3.3 *** A0A1J3GSX0_NOCCA)	9	342	37.2	5.00946	180.111	186.008	176.645	165.667	160.912	157.801
Solyc01g080160.4.1	DUF21 domain-containing protein (AHRD V3.3 *** A0A2G2Y4P4_CAPAN)	4	518	56.4	5.44171	31.6999	33.0153	24.205	32.5215	44.1149	16.3018
Solyc01g080170.3.1	Hydroxymethylglutaryl-CoA lyase, mitochondrial (AHRD V3.3 *** A0A1U8E166_CAPAN)	13	420	45	9.05536	288.442	250.002	260.595	226.464	265.838	271.578
Solyc01g080190.3.1	Pentatricopeptide repeat-containing protein, mitochondrial (AHRD V3.3 *** A0A1U8E0X5_CAPAN)	1	700	78.2	7.54022	578.35	371.402	355.806	490.072	654.327	648.667
Solyc01g080210.3.1	Ribonucleoside-diphosphate reductase small chain (AHRD V3.3 *** A0A1U8FR86_CAPAN)	4	340	39.2	5.04681	0	20.7786	0	4.64281	0	0
Solyc01g080220.3.1	endo-1,31,4-beta-D-glucanase-like (AHRD V3.3 *** A0A2I4F2Y3_9ROSI)	11	238	25.7	5.23712	765.451	905.153	931.011	632.093	613.733	607.766
Solyc01g080240.4.1	mitogen-activated protein kinase 13	6	565	64.4	8.85309	21.4574	20.8933	23.1338	24.1742	23.9779	20.6047
Solyc01g080270.3.1	Alpha/beta-Hydrolases superfamily protein (AHRD V3.3 *** A0A2U1N7S1_ARTAN)	13	568	63.1	4.732	85.9968	112.961	108.831	88.4143	72.3192	69.3424
Solyc01g080280.3.1	chloroplast glutamine synthetase	17	432	47.5	6.28583	1591.51	2138.35	2095.24	2679.61	2487.83	2172.14
Solyc01g080330.4.1	Bax inhibitor 1-related (AHRD V3.3 *-* A0A200RBK8_9MAGN)	2	117	13.9	9.73199	27.7536	29.1925	22.7221	62.0343	49.1822	25.5543
Solyc01g080350.3.1	Mo25 family protein (AHRD V3.3 *** Q3E9D4_ARATH)	12	340	38.9	5.62555	32.6693	30.4271	25.2575	38.6697	27.9155	31.5366
Solyc01g080360.3.1	AP-5 complex subunit mu (AHRD V3.3 *** A0A2G2XRL3_CAPBA)	8	625	68.4	5.71905	79.3916	70.4151	82.2797	93.5347	103.421	65.5006
Solyc01g080400.3.1	Protein phosphatase 2C family protein (AHRD V3.3 *** A0A2U1LBE2_ARTAN)	8	414	45.2	4.81793	38.6541	32.4359	30.4966	48.1645	52.3987	38.0399
Solyc01g080410.3.1	Peptide-methionine (R)-S-oxide reductase (AHRD V3.3 *** A0A1U8FLP0_CAPAN)	8	135	14.8	5.79157	609.474	426.232	511.3	363.133	362.071	460.782
Solyc01g080430.4.1	RING/U-box superfamily protein (AHRD V3.3 *** A0A1P8B7R8_ARATH)	11	887	99	6.12848	44.0596	26.0376	34.2033	30.2987	44.0248	35.51
Solyc01g080460.3.1	Pyruvate, phosphate dikinase (AHRD V3.3 *** A0A0M8KRU1_NICAT)	56	965	105.9	5.987	4111.01	3154.53	3451.33	3806.41	4302.44	4569.5
Solyc01g080470.3.1	tRNA/rRNA methyltransferase (AHRD V3.3 *** A0A200Q1Y8_9MAGN)	6	221	24.7	6.15338	42.5176	46.3753	48.039	49.9974	68.1248	46.2194
Solyc01g080500.2.1	Plant/F10N7-170 protein, putative (AHRD V3.3 *** G7IFN2_MEDTR)	3	212	23.7	10.2719	26.0783	25.4779	16.0687	20.6049	17.4796	21.5323
Solyc01g080510.3.1	interactor of constitutive active ROPs protein (AHRD V3.3 *-* AT1G16520.1)	18	329	36.3	5.59198	255.143	197.986	206.217	263.108	334.109	334.524
Solyc01g080530.3.1	2-oxoglutarate (2OG) and Fe(II)-dependent oxygenase superfamily protein (AHRD V3.3 *** A0A2U1Q140_ARTAN)	15	295	33	5.95636	1836.15	1474.24	1791.35	1294.44	1061.15	2154
Solyc01g080540.3.1	Histidine-containing phosphotransfer protein 1 (AHRD V3.3 *** A0A2G2VZ65_CAPBA)	2	151	17.2	4.61346	30.908	31.817	25.6748	21.1799	21.8707	21.1111
Solyc01g080590.3.1	Low-density receptor-like protein (AHRD V3.3 *** AT5G18850.1)	1	86	9.6	10.1061	27.5396	39.2422	50.119	35.1105	58.7345	61.2244
Solyc01g080620.3.1	BTB/POZ domain-containing protein (AHRD V3.3 *** A0A2U1P225_ARTAN)	8	887	97.2	5.48395	25.7832	13.2911	14.2919	21.8601	13.7518	16.0327
Solyc01g080640.3.1	ABC transporter C family member 4 (AHRD V3.3 *** A0A2G3DI56_CAPCH)	24	1498	168.6	6.41119	45.7164	29.614	26.1798	59.8195	46.7261	54.4963
Solyc01g080670.3.1	Squamosa promoter binding protein 7	1	781	87.7	6.1098	24.1936	28.0959	23.0803	12.9989	20.0828	10.5394
Solyc01g080690.3.1	WD40 repeat (AHRD V3.3 *** A0A200QLR8_9MAGN)	13	469	53.2	8.94928	161.578	143.639	147.941	149.584	175.67	124.114
Solyc01g080700.4.1	Inosine-uridine preferring nucleoside hydrolase family protein (AHRD V3.3 *** A0A2U1NVI6_ARTAN)	19	801	89	6.64642	204.718	205.728	186.872	254.075	262.712	266.42
Solyc01g080780.2.1	Translocase of chloroplast, chloroplastic (AHRD V3.3 *** A0A2G3ALC2_CAPAN)	1	1102	121.2	4.80878	0	0	0	7.17793	10.0109	0
Solyc01g080810.3.1	Isoleucine--tRNA ligase (AHRD V3.3 *** A0A1J3CFD6_NOCCA)	19	1110	125.6	6.3288	37.6608	41.0167	37.4945	64.3741	56.4017	46.1478
Solyc01g080840.3.1	Protein translocase subunit SecA (AHRD V3.3 *** A0A2G3DHH8_CAPCH)	33	1018	114.6	6.63202	129.401	141.969	145.695	229.263	231.515	197.652
Solyc01g080850.4.1	Protein transport protein SEC23 (AHRD V3.3 *** A0A2G3DHG4_CAPCH)	13	508	54.2	7.20465	143.957	108.497	121.076	138.993	128.41	157.551
Solyc01g080880.4.1	Protein kinase domain (AHRD V3.3 *** A0A200QMD2_9MAGN)	21	510	57.3	5.76239	149.79	96.2967	98.5218	99.028	87.0506	101.322
Solyc01g080890.2.1	hypothetical protein (AHRD V3.3 -** AT1G32460.1)	1	81	9.1	4.34467	317.526	0	0	0	0	124.002
Solyc01g080910.2.1	polyadenylate-binding protein 1-B-binding protein (AHRD V3.3 *** AT5G44860.2)	1	330	36.8	8.6839	50.5409	33.1456	31.9176	36.5518	35.6311	23.8138
Solyc01g080930.4.1	3-hydroxyisobutyryl-CoA hydrolase 1 (AHRD V3.3 *** A0A2G2XSY1_CAPBA)	23	380	42.8	8.5506	1334.38	1320.87	1295.72	1689.27	1687.73	1652.34
Solyc01g080940.3.1	5-hydroxyisourate hydrolase (AHRD V3.3 *** S8EER2_9LAMI)	14	335	37.4	8.3161	368.128	396.989	386.815	323.399	339.661	480.363
Solyc01g081010.4.1	Nucleolar GTP-binding protein 1 (AHRD V3.3 *** A0A1U8EKU8_CAPAN)	7	696	79.7	9.32282	96.3911	94.2422	127.53	116.553	124.726	88.7089
Solyc01g081030.4.1	protein SCAI homolog (AHRD V3.3 *** A0A2I4HT97_9ROSI)	8	618	69.9	6.94513	26.9439	21.3579	25.0044	39.7163	31.7271	42.568
Solyc01g081060.4.1	Solyc01g081060	7	349	40.9	8.66766	57.8005	40.1243	50.341	99.3338	113.706	87.8886
Solyc01g081070.3.1	Protein transport protein SEC23 (AHRD V3.3 *** A0A2G3ALY9_CAPAN)	21	764	84.6	5.77521	466.711	443.185	438.031	528.289	518.559	476.801
Solyc01g081150.3.1	DNA-directed RNA polymerases I, II, and III subunit RPABC3 (AHRD V3.3 *** A0A2U1P010_ARTAN)	3	144	16.3	8.9234	33.43	42.309	40.1317	56.5155	51.0045	42.3221
Solyc01g081190.4.1	Calcium-binding EF hand family protein (AHRD V3.3 *** A0A2U1PWG2_ARTAN)	4	166	18.8	8.88739	45.2256	33.0598	44.6688	73.8219	93.8752	39.6007
Solyc01g081200.3.1	hypothetical protein (AHRD V3.3 *** AT5G17610.1)	8	124	14.1	5.17828	82.4298	75.2183	64.3098	82.4755	78.6165	71.2028
Solyc01g081250.3.1	Glutathione S-transferase (AHRD V3.3 *** A0A200PVK3_9MAGN)	3	223	26	5.88995	84.1	40.2741	39.2619	21.7819	19.0052	78.9967
Solyc01g081270.2.1	Glutathione S-transferase (AHRD V3.3 *** A0A200PVK3_9MAGN)	11	223	25.9	5.47308	72.8859	53.6531	45.1303	77.9723	61.6124	62.9527
Solyc01g081300.4.1	Phosphoribosylaminoimidazole-succinocarboxamide synthase (AHRD V3.3 *** A0A2G3DIS8_CAPCH)	19	425	48.5	8.42023	320.726	235.606	243.447	170.721	156.519	202.348
Solyc01g081310.3.1	glutathione S-transferase T3	9	225	25.7	5.70624	318.5	339.977	277.315	310.289	371.919	295.167
Solyc01g081380.4.1	nuclear matrix protein 1	15	367	41.3	4.73505	100.179	88.3204	85.1314	74.3942	68.964	67.6405
Solyc01g081400.3.1	B3 domain-containing protein (AHRD V3.3 *** A0A1Q3BBR1_CEPFO)	3	167	18.4	5.26886	32.1074	36.1926	60.9534	43.2796	46.4017	49.7832
Solyc01g081420.3.1	Armadillo-type fold (AHRD V3.3 *-* A0A2U1LY20_ARTAN)	3	219	25.2	6.96271	0	19.117	26.1816	12.7114	0	24.9757
Solyc01g081430.4.1	Armadillo-type fold (AHRD V3.3 *** A0A2U1LXZ4_ARTAN)	20	1947	218.3	5.27936	56.1197	32.2501	45.8897	38.1429	45.4462	39.6224
Solyc01g081470.4.1	2-methoxy-6-polyprenyl-1,4-benzoquinol methylase, mitochondrial (AHRD V3.3 *** A0A2G2XRB6_CAPBA)	8	316	35.6	7.40253	161.177	120.831	116.813	143.128	153.028	130.442
Solyc01g081480.3.1	GPI inositol-deacylase PGAP1-like protein (AHRD V3.3 *** A0A2U1LZR3_ARTAN)	4	322	34.8	5.59576	33.9574	46.6553	39.268	46.1766	49.6638	41.7208
Solyc01g081500.4.1	heterochromatin protein 1-like protein	9	426	47.6	9.1579	142.554	140.111	111.363	101.041	93.5907	107.295
Solyc01g081510.4.1	2-hydroxy-3-oxopropionate reductase (AHRD V3.3 *** A0A2Z5T525_9BACI)	9	316	33.1	6.59137	776.971	662.793	635.213	619.561	516.787	684.172
Solyc01g081520.3.1	UTP--glucose-1-phosphate uridylyltransferase-like (AHRD V3.3 *** A0A2I4HSM6_9ROSI)	20	607	67.9	8.18964	223.09	235.824	207.463	164.504	179.13	242.508
Solyc01g081540.4.1	Myosin-17 (AHRD V3.3 *** A0A2G3ALU8_CAPAN)	24	1567	177.9	7.68109	30.6367	26.7857	17.4095	31.0931	29.9294	25.9554
Solyc01g081570.3.1	DUF239 domain-containing protein/DUF4409 domain-containing protein (AHRD V3.3 *** A0A1Q3BKR6_CEPFO)	4	425	47.6	5.73309	133.699	117.328	104.553	68.0357	68.4862	78.2363
Solyc01g081600.3.1	Non-specific lipid-transfer protein (AHRD V3.3 *** K4AY52_SOLLC)	1	121	12.4	8.79987	36.1411	11.6245	11.7391	0	0	69.6854
Solyc01g081610.3.1	Beta-hexosaminidase (AHRD V3.3 *** A0A2G2XRM6_CAPBA)	14	575	64	5.5639	1023.72	1069.78	1104.49	806.406	878.687	879.325
Solyc01g081620.3.1	Vacuolar protein sorting-associated protein 62 (AHRD V3.3 *** A0A200RA51_9MAGN)	3	540	59.6	5.31781	12.9869	0	7.955	14.7199	15.6432	12.9646
Solyc01g086650.3.1	Uroporphyrinogen-III C-methyltransferase (AHRD V3.3 *** A0A2I0V6U1_9ASPA)	3	376	40.7	5.88849	16.4808	24.6605	21.3728	42.5066	42.6964	18.0144
Solyc01g086680.4.1	glutathione S-transferase T1	2	234	26.9	6.841	0	22.5114	0	15.9294	13.6467	0
Solyc01g086710.4.1	DNA-directed RNA polymerase subunit beta (AHRD V3.3 *** A0A2G3AK33_CAPAN)	9	1185	132.8	8.73932	12.1164	21.9781	0	27.0045	33.7873	12.3795
Solyc01g086740.3.1	Chaperone protein dnaJ (AHRD V3.3 *** B6TA99_MAIZE)	13	443	48	8.85431	176.694	225.864	225.273	204.448	221.991	171.81
Solyc01g086750.4.1	Clustered mitochondria protein (AHRD V3.3 *** A0A2G3DGP3_CAPCH)	24	955	104.8	5.34393	305.935	239.695	251.192	346.577	345.326	366.426
Solyc01g086850.3.1	Ras gtpase (AHRD V3.3 *** A0A1J9QT15_9PEZI)	3	225	24.8	6.75751	145.351	51.1957	79.1678	47.7631	45.4575	135.091
Solyc01g086860.3.1	Expressed protein (AHRD V3.3 *** AT4G25315.2)	3	106	12.5	5.63507	45.1246	33.5106	37.2209	47.4805	33.789	32.2229
Solyc01g086870.3.1	bHLH transcription factor 076	7	407	45	5.58551	76.7488	62.5483	54.5118	52.6013	55.4903	65.8643
Solyc01g086890.3.1	G-patch domain-containing protein/Surp domain-containing protein (AHRD V3.3 *** A0A1Q3BXL6_CEPFO)	17	435	47.5	8.64117	96.3302	92.8662	87.3236	65.1255	67.6619	79.9149
Solyc01g086900.4.1	tRNA (Cytidine(34)-2'-O)-methyltransferase-like protein (AHRD V3.3 *** A0A2K3NGI4_TRIPR)	5	302	33.5	8.78021	145.705	100.86	96.8638	176.335	186.786	158.491
Solyc01g086920.3.1	Leucine-rich repeat receptor-like protein (AHRD V3.3 *** H6V789_MALDO)	11	368	39.3	5.97418	894.575	468.937	475.587	685.206	534.478	898.042
Solyc01g086940.2.1	Zinc finger CCCH domain-containing protein (AHRD V3.3 *-* A0A2K3NPU7_TRIPR)	4	291	33	8.21722	25.6307	26.8653	26.227	52.671	42.0088	30.2917
Solyc01g086950.4.1	Zinc finger CCCH domain-containing protein (AHRD V3.3 *-* A0A2K3NS98_TRIPR)	3	254	28.5	4.26984	32.2597	32.9479	25.1422	19.314	23.7525	54.9103
Solyc01g086960.3.1	Zinc finger A20 and AN1 domain stress-associated protein (AHRD V3.3 *** A0A2K3LXD0_TRIPR)	3	188	20.8	9.12872	37.398	33.3805	32.1488	24.9054	24.2506	24.4533
Solyc01g086970.4.1	Zinc finger A20 and AN1 domain-containing stress-associated protein 8 (AHRD V3.3 *** A0A2G2XRT9_CAPBA)	4	170	18.5	8.03119	45.518	36.829	46.4327	32.8323	43.4731	44.4136
Solyc01g086980.4.1	RRM_1 domain-containing protein/PWI domain-containing protein (AHRD V3.3 *** A0A1Q3BXM3_CEPFO)	19	671	74	9.5257	334.829	236.857	242.873	178.32	178.657	251.361
Solyc01g086990.3.1	Pre-mRNA-splicing factor SYF1 (AHRD V3.3 *** A0A1U8G7X9_CAPAN)	5	916	106.7	5.75861	25.5224	16.4636	25.521	34.2383	35.6061	23.0341
Solyc01g087040.2.1	Photosystem II PsbP (AHRD V3.3 *** A0A200Q959_9MAGN)	8	241	26.1	5.95807	188.536	178.602	167.232	201.953	136.917	406.26
Solyc01g087070.4.1	ADP,ATP carrier protein, mitochondrial (AHRD V3.3 *** A0A2U1N934_ARTAN)	6	346	37.8	9.75629	38.5224	35.4216	29.6546	38.6471	51.4945	26.1617
Solyc01g087120.3.1	ATP synthase subunit O, mitochondrial (AHRD V3.3 *** A0A2G2XQH2_CAPBA)	18	239	26.5	9.62848	2551.6	2020.71	2417.1	1952.82	2145.32	2451.12
Solyc01g087170.3.1	Zinc finger transcription factor 11	9	724	78.4	6.10614	181.412	190.548	170.983	123.14	86.1736	202.678
Solyc01g087210.3.1	Cellulose synthase (AHRD V3.3 *** M1A916_SOLTU)	9	1083	120.8	7.19464	67.971	97.1411	64.1743	57.5509	63.2249	88.1712
Solyc01g087230.3.1	Mediator of RNA polymerase II transcription subunit 27 (AHRD V3.3 *** A0A2G3DH44_CAPCH)	7	411	45.1	7.25458	34.617	27.9496	24.4125	25.829	38.4019	23.5125
Solyc01g087240.3.1	Nuclear transcription factor Y subunit A-9 (AHRD V3.3 *** A0A1U8DTI1_CAPAN)	2	303	33.2	8.48309	5.42333	8.76886	5.63145	9.57193	9.22489	6.08734
Solyc01g087250.3.1	carotenoid cleavage dioxygenase 1A	20	545	61.2	6.14349	1679.04	1708.33	1454.58	1471.09	1265.05	1393.92
Solyc01g087260.4.1	carotenoid cleavage dioxygenase 1B	23	562	63.3	5.98322	1586.97	1935.42	1827.88	2085.2	2373.8	1860.93
Solyc01g087290.3.1	tRNA-dihydrouridine synthase (AHRD V3.3 *** A0A2G3DGY4_CAPCH)	2	439	48.8	8.28973	18.7028	37.9179	40.2487	73.8902	50.1228	42.4857
Solyc01g087300.3.1	tRNA-dihydrouridine synthase (AHRD V3.3 *** A0A2G3DGY0_CAPCH)	4	372	41.7	6.37372	11.2142	12.506	18.3588	34.8559	22.8348	28.4033
Solyc01g087430.3.1	Zinc finger, FYVE/PHD-type (AHRD V3.3 *** A0A2U1NX02_ARTAN)	15	887	97.3	9.0141	28.7758	25.9133	28.0396	31.0806	35.7214	25.927
Solyc01g087470.3.1	Peptidylprolyl isomerase (AHRD V3.3 *** A0A2G3DGW7_CAPCH)	11	325	37.2	6.64545	223.522	179.71	168.644	197.025	210.063	151.276
Solyc01g087490.4.1	Protein OBERON (AHRD V3.3 *** A0A200R9K2_9MAGN)	14	1167	129.8	6.24762	31.4648	44.5304	38.8626	45.6996	47.3716	34.1278
Solyc01g087520.3.1	Ferredoxin-thioredoxin reductase, variable chain (AHRD V3.3 *** A0A2G2XSR5_CAPBA)	4	171	18.7	9.22223	3534.67	1801.65	2529	1921.72	2483.79	3085.54
Solyc01g087540.4.1	DUF642 domain-containing protein (AHRD V3.3 *** A0A1Q3AUQ6_CEPFO)	16	397	43.1	9.02862	4747.43	3429.75	4117.22	2865	3337.48	3726.08
Solyc01g087550.3.1	Cytochrome b5 domain-containing protein RLF (AHRD V3.3 *** A0A2G3AK95_CAPAN)	9	229	25.3	7.00726	246.622	194.082	196.151	190.39	188.062	236.322
Solyc01g087560.3.1	Methyltransferase (AHRD V3.3 *** A0A2G2XST8_CAPBA)	16	346	39.1	5.80926	19.1935	20.4839	21.3206	34.6412	38.7663	27.2738
Solyc01g087600.3.1	transmembrane protein%2C putative (DUF288) (AHRD V3.3 *** AT2G41770.1)	3	760	86.1	6.69367	17.9266	37.8475	29.1569	87.6302	107.939	55.3039
Solyc01g087610.3.1	Alpha-N-acetylglucosaminidase (AHRD V3.3 *** Q9ZR45_TOBAC)	24	807	92.1	7.22907	364.578	365.222	377.032	339.099	349.348	342.28
Solyc01g087620.3.1	Ubiquitin-like protein 5 (AHRD V3.3 *** A0A1U8DUI9_CAPAN)	7	73	8.5	7.82355	218	115.514	141.392	174.2	132.386	198.864
Solyc01g087640.3.1	alcohol dehydrogenase	11	328	36	6.409	225.187	150.135	183.992	258.338	310.745	256.12
Solyc01g087650.4.1	Conserved oligomeric Golgi complex subunit 8 (AHRD V3.3 *** K4AYF5_SOLLC)	16	576	64.1	5.07794	73.3708	59.008	56.2345	75.6119	63.4733	73.1942
Solyc01g087670.3.1	WD40 repeat (AHRD V3.3 *** A0A200Q3A4_9MAGN)	2	907	101.5	8.00116	0	0	0	19.6259	22.4233	0
Solyc01g087680.4.1	UPF0114 domain-containing protein (AHRD V3.3 *** A0A1Q3BUG9_CEPFO)	2	271	29.5	9.35113	28.8395	29.3003	19.9387	29.4556	27.4223	22.8571
Solyc01g087720.4.1	Structural maintenance of chromosomes protein 5 (AHRD V3.3 *** A0A2G3AKI3_CAPAN)	1	1050	120.7	5.95001	0	0	0	0	0	0
Solyc01g087730.4.1	50S ribosomal protein L1 (AHRD V3.3 *** B2JA75_NOSP7)	13	362	39.9	9.34271	2738.26	1916.03	2030.02	1784.8	1598.98	2297.6
Solyc01g087740.1.1	Subtilisin-like protease (AHRD V3.3 *** O82777_SOLLC)	10	769	83.6	7.65008	11.3197	9.79864	10.0843	10.7392	19.5888	10.8292
Solyc01g087780.2.1	serine protease SBT4A	6	779	85.1	7.0484	68.325	74.6502	48.9053	106.559	101.664	103.215
Solyc01g087790.2.1	Subtilisin-like protease (AHRD V3.3 *** O82006_SOLLC)	1	779	84.9	5.96136	43.9601	0	53.6509	0	0	44.9482
Solyc01g087800.2.1	Subtilisin-like protease (AHRD V3.3 *** O82777_SOLLC)	4	781	84.9	7.27191	7.84885	8.60594	7.63361	0	52.7367	9.29157
Solyc01g087810.2.1	Subtilisin-like protease (AHRD V3.3 *** O82777_SOLLC)	7	776	84.7	7.98822	804.269	638.343	887.032	1309.27	1371.91	1098.03
Solyc01g087820.2.1	Subtilisin-like protease (AHRD V3.3 *** O82777_SOLLC)	14	777	84.9	6.383	484.853	443.737	442.787	451.383	480.369	423.215
Solyc01g087840.3.1	Subtilisin-like protease (AHRD V3.3 *** O82006_SOLLC)	1	493	53.5	5.59283	488.449	218.804	324.46	186.703	272.709	393.984
Solyc01g087850.2.1	serine protease SBT3	23	761	82.2	8.22125	2326.89	1836.08	1985.7	1900.8	2062.17	2390.41
Solyc01g087870.4.1	Glutamine--fructose-6-phosphate aminotransferase [isomerizing] (AHRD V3.3 *** A0A2I0VLF2_9ASPA)	17	700	76.8	6.52777	90.2223	54.3653	69.5895	84.0043	90.6572	72.4589
Solyc01g087880.3.1	2%2C3-bisphosphoglycerate-dependent phosphoglycerate mutase (AHRD V3.3 *** AT3G52040.1)	1	93	10.2	10.3362	135.376	65.1191	94.3852	66.3411	50.0483	109.508
Solyc01g087890.3.1	Plasma-membrane choline transporter family protein (AHRD V3.3 *** F4K425_ARATH)	4	588	65.3	9.17609	31.5837	53.5813	55.8856	42.1344	53.8908	30.2281
Solyc01g087900.3.1	N-acetyltransferase-like protein (AHRD V3.3 *** A8J3X9_CHLRE)	5	189	21.5	7.71979	317.914	383.265	302.453	287.916	262.859	296.225
Solyc01g087950.3.1	Carboxypeptidase (AHRD V3.3 *** A0A2G3AKH5_CAPAN)	13	492	55.3	6.2785	104.106	24.4939	25.3223	114.606	98.686	163.363
Solyc01g087970.3.1	Carboxypeptidase (AHRD V3.3 *** A0A2G2XQG5_CAPBA)	16	504	56.5	6.38251	175.832	225.029	241.567	419.35	396.925	377.694
Solyc01g087990.3.1	MADS-box transcription factor (AHRD V3.3 *** Q75V01_9ASPA)	3	271	30.8	5.97699	8.56543	4.40603	10.8335	6.6243	8.75723	8.35283
Solyc01g088000.4.1	S-adenosyl-L-methionine-dependent methyltransferases superfamily protein (AHRD V3.3 *** Q8RXT8_ARATH)	14	263	29.9	4.72333	178.37	131.762	146.884	124.777	117.141	107.68
Solyc01g088020.3.1	Protein transport protein SEC31-like protein B (AHRD V3.3 *** A0A2G3AKI6_CAPAN)	39	1124	121.6	5.17377	1325.08	979.001	1009.17	1132.29	1107.72	1335.49
Solyc01g088080.3.1	T-complex protein 1 subunit theta (AHRD V3.3 *** A0A1U8F9M6_CAPAN)	29	541	58.4	5.38739	5194.81	2730.49	3261.95	3303.23	3145.07	4304.37
Solyc01g088100.4.1	Zinc finger transcription factor 12	16	427	47.4	8.12189	94.097	71.3841	72.3779	58.6241	52.7636	70.6428
Solyc01g088140.3.1	hypothetical protein (AHRD V3.3 *-* AT5G13470.1)	8	176	19.3	6.98041	246.282	212.998	195.644	165.661	166.18	158.258
Solyc01g088150.3.1	Glycerol-3-phosphate dehydrogenase [NAD(+)] (AHRD V3.3 *** A0A1U8F7U7_CAPAN)	12	464	51.6	6.25372	40.7712	34.9094	30.5374	39.5897	45.4959	51.8709
Solyc01g088170.4.1	aldehyde oxidase 2	29	1367	149.8	6.93573	362.522	317.892	303.045	268.179	281.743	281.828
Solyc01g088250.4.1	SUN domain protein3	4	458	53.1	10.0734	20.6449	21.729	25.6362	19.1515	13.2074	13.0762
Solyc01g088310.3.1	Geranylgeranyl diphosphate reductase, chloroplastic (AHRD V3.3 *** A0A2G3DH35_CAPCH)	11	451	49.9	9.08246	109.026	136.887	135.419	126.076	126.612	106.423
Solyc01g088350.4.1	NADH dehydrogenase ubiquinone 1 alpha subcomplex assembly factor-like protein (DUF498/DUF598) (AHRD V3.3 *** Q682I4_ARATH)	6	210	23.3	9.7851	71.4909	35.799	39.0112	46.2318	37.0291	38.2932
Solyc01g088370.3.1	Eukaryotic translation initiation factor 3 subunit B (AHRD V3.3 *** A0A1U8E9Z5_CAPAN)	43	717	82.7	5.21295	974.293	958.15	862.238	872.998	733.842	846.269
Solyc01g088390.3.1	Sister chromatid cohesion protein DCC1 (AHRD V3.3 *** A0A2K3PFF6_TRIPR)	2	398	44.7	4.88715	40.157	43.3075	22.8615	37.1888	54.9459	43.8346
Solyc01g088400.4.1	ECERIFERUM 1	24	628	73.2	8.4494	0	13.7938	20.0943	26.3329	20.892	14.8044
Solyc01g088480.3.1	UMP-CMP kinase (AHRD V3.3 *** A0A2G2XT48_CAPBA),Pfam:PF00406	16	209	22.9	5.75592	263.288	313.977	301.097	289.054	247.113	295.469
Solyc01g088560.3.1	Rab family GTPase (AHRD V3.3 *** A0A1Y1IFP9_KLENI)	12	208	23.1	7.67499	480.042	221.268	266.777	251.825	259.554	286.179
Solyc01g088570.3.1	Acyl carrier protein (AHRD V3.3 *** A0A1U8EAL0_CAPAN)	2	122	13.7	5.31708	38.8117	15.677	24.2302	22.4992	17.1419	36.1918
Solyc01g088590.5.1	Pectinesterase inhibitor (AHRD V3.3 *** A0A2U1KTC1_ARTAN)	6	198	22	9.06696	526.157	335.06	356.128	709.468	583.745	711.632
Solyc01g088600.4.1	protein TRIGALACTOSYLDIACYLGLYCEROL 4, chloroplastic (AHRD V3.3 *** A0A2I4EI43_9ROSI)	11	483	53.9	9.3703	174.737	191.934	181.426	246.853	213.42	187.274
Solyc01g088610.4.1	10 kDa chaperonin (AHRD V3.3 *** A0A2K3N899_TRIPR)	2	156	17.2	7.91693	110.551	65.819	59.9881	85.1886	85.3241	90.1334
Solyc01g088620.3.1	Ferredoxin-like protein (AHRD V3.3 *** Q8GYG8_ARATH)	5	232	25.7	8.89435	111.408	74.1223	86.4473	65.7493	60.7759	119.578
Solyc01g088660.3.1	FCS-Like Zinc finger 3 (AHRD V3.3 *** FLZ3_ARATH)	3	99	11.3	5.87885	82.2963	93.4773	95.2307	64.1231	105.172	86.7246
Solyc01g088700.4.1	Eukaryotic translation initiation factor 4G (AHRD V3.3 *** A0A2G2XT28_CAPBA)	78	1805	195.7	6.82184	572.253	542.206	540.822	510.741	554.618	525.806
Solyc01g088710.3.1	metacaspase-1 (AHRD V3.3 *** A0A1U8ED67_CAPAN),Pfam:PF00656	7	369	39.9	6.48566	147.009	105.429	91.3136	70.5219	104.54	89.0156
Solyc01g088730.3.1	DnaJ domain-containing protein (AHRD V3.3 *** A0A2U1Q731_ARTAN)	9	294	33.1	9.03937	108.397	123.6	136.165	140.636	169.201	134.954
Solyc01g088770.3.1	Cytochrome c oxidase-assembly factor COX23, mitochondrial (AHRD V3.3 *** A0A2G3DIY6_CAPCH)	1	72	8.4	8.96283	84.9535	91.8475	65.7029	95.6549	112.26	88.7917
Solyc01g088800.4.1	RNA binding protein (AHRD V3.3 *-* A0A2K3MUE2_TRIPR)	33	753	84.8	5.75848	556.101	379	408.547	358.451	360.03	366.822
Solyc01g089857.1.1	histone-lysine N-methyltransferase SETD1B (AHRD V3.3 *-* XP_010325181.1)	7	126	14	5.89825	429.128	222.589	293.272	226.576	189.646	294.402
Solyc01g089870.3.1	Pentatricopeptide repeat-containing protein (AHRD V3.3 *** A0A1U8F0K6_CAPAN)	22	545	62.6	7.93133	240.479	227.126	214.387	148.424	170.52	209.196
Solyc01g089970.3.1	Nucleoside diphosphate kinase (AHRD V3.3 *** A0A1U8EKT2_CAPAN)	11	148	16.3	6.31293	15844.6	14448	13467.5	14019.2	11116.9	12649.5
Solyc01g089980.4.1	ELMO/CED-12 family protein (AHRD V3.3 *** Q8VZ78_ARATH)	7	266	30.5	5.11066	61.378	41.3066	33.7896	71.6264	57.3765	51.8715
Solyc01g090120.3.1	Uclacyanin-3 (AHRD V3.3 *** A0A1U8ED46_CAPAN)	2	189	19.4	4.69952	6.75231	0	3.77539	2.10478	15.6514	2.44151
Solyc01g090170.4.1	Ras-related small GTP-binding protein (AHRD V3.3 *** A0A1Y0K2B8_9ROSI)	2	251	27.7	5.28058	55.9661	37.6895	24.3571	38.9259	69.1944	65.8452
Solyc01g090180.4.1	4,5-DOPA dioxygenase extradiol (AHRD V3.3 *** A0A1U8ED16_CAPAN)	1	280	31.3	6.7359	0	21.6177	0	0	0	0
Solyc01g090190.3.1	Nuclear RNA binding protein (AHRD V3.3 *** C7TPG6_SOLTU)	27	360	38.8	7.68085	2683.27	2081.65	2286.35	1943.13	1886.8	2183.8
Solyc01g090200.4.1	Glycine-tRNA ligase (AHRD V3.3 *** A0A2U1L4F3_ARTAN)	26	1079	121	5.58282	114.183	116.944	103.362	169.106	192.386	139.267
Solyc01g090220.4.1	Phospholipase A1 (AHRD V3.3 *-* A4ZX88_BRACM)	3	786	88.5	6.55072	16.669	25.9334	23.7547	27.8505	49.591	31.3408
Solyc01g090230.3.1	GRAM domain family protein (AHRD V3.3 *** A0A2U1KYE4_ARTAN)	5	633	71.3	5.86127	20.8572	14.5293	17.9673	28.3478	25.138	33.4821
Solyc01g090240.3.1	AvrPto-dependent Pto-interacting protein 3	3	700	77.1	7.2132	47.1868	25.4176	38.7609	34.9582	0	38.5108
Solyc01g090270.4.1	DUF632 domain-containing protein/DUF630 domain-containing protein (AHRD V3.3 *** A0A1Q3CQQ2_CEPFO)	5	876	98.1	6.44574	27.9158	32.6208	27.3129	34.401	35.6818	31.6998
Solyc01g090280.4.1	Leucine carboxyl methyltransferase 1 homolog (AHRD V3.3 *** A0A2G2XS18_CAPBA)	7	341	38.9	5.29193	90.103	70.2071	73.4218	112.791	94.36	85.3532
Solyc01g090290.4.1	COP9 signalosome complex subunit 7 (AHRD V3.3 *** A0A1U8ECL6_CAPAN)	9	259	29.3	5.18939	402.701	367.034	392.493	425.896	425.659	458.722
Solyc01g090350.3.1	Non-specific lipid-transfer protein (AHRD V3.3 *** K4AYX6_SOLLC)	4	120	12.4	8.14093	105.047	118.105	104.006	35.1134	36.8849	37.5164
Solyc01g090360.3.1	Non-specific lipid-transfer protein (AHRD V3.3 *** K4AYX7_SOLLC)	6	115	11.9	8.48773	55.0866	71.5215	63.9921	19.661	22.5268	13.7926
Solyc01g090380.3.1	hypothetical protein (AHRD V3.3 *** AT2G44850.3)	9	325	36.3	6.2475	281.668	223.794	189.799	208.771	241.883	192.072
Solyc01g090410.3.1	Alpha/beta-Hydrolases superfamily protein (AHRD V3.3 *** A0A2U1KLU2_ARTAN)	9	322	36.2	7.56989	124.244	111.127	112.313	149.126	187.774	173.993
Solyc01g090430.3.1	NRC1	2	932	106.7	8.7326	0	0	0	39.8732	46.9501	32.3533
Solyc01g090450.3.1	Actin-related protein 2/3 complex subunit 5 (AHRD V3.3 *** A0A1U8EEJ8_CAPAN)	2	132	15	6.81928	25.9372	24.5979	21.6296	38.0377	37.463	33.7691
Solyc01g090480.4.1	RNA-binding KH domain-containing protein PEPPER-like (AHRD V3.3 *** A0A2I4EJW1_9ROSI)	7	460	49.7	6.9433	89.1568	83.934	65.4044	77.0294	105.199	80.4764
Solyc01g090523.1.1	Unknown protein	2	82	8.6	8.63922	6.33252	6.14164	4.27465	10.1485	5.77791	8.57832
Solyc01g090527.1.1	Unknown protein	1	79	8.6	7.48444	16.2631	18.4883	20.0291	17.2749	22.896	17.1514
Solyc01g090550.3.1	DnaJ protein like (AHRD V3.3 *** A0A2I0VGE3_9ASPA)	13	424	47.3	6.33307	66.4739	67.6716	85.0749	117.246	133.606	105.421
Solyc01g090590.3.1	Alpha/beta-Hydrolases superfamily protein (AHRD V3.3 *** A0A2U1P0W9_ARTAN)	14	508	55.2	5.94916	93.1959	73.7236	77.659	86.5806	79.376	104.964
Solyc01g090670.3.1	nuclear pore complex protein NUP62 (AHRD V3.3 *-* A0A2I4GEZ1_9ROSI)	8	758	75.2	4.71991	373.213	231.609	244.177	185.682	145.731	331.763
Solyc01g090690.4.1	Elongation factor G, mitochondrial (AHRD V3.3 *** A0A1U8EDZ1_CAPAN)	12	492	54.8	8.53778	269.706	210.561	218.538	228.359	233.175	302.878
Solyc01g090693.1.1	3-hydroxyisobutyryl-CoA hydrolase-like protein 1, mitochondrial (AHRD V3.3 *** A0A1U8EBI0_CAPAN)	17	385	42.8	5.67169	494.553	440.064	427.775	397.694	431.879	460.536
Solyc01g090710.3.1	cytosolic malate dehydrogenase	7	387	42.1	6.75494	19.689	30.3832	17.9587	35.3348	27.0254	28.3828
Solyc01g090720.3.1	P53/DNA damage-regulated protein (AHRD V3.3 *** AT3G15351.5)	8	168	19	6.84882	87.4944	102.458	90.0805	104.367	98.5928	89.0713
Solyc01g090730.3.1	Squamosa promoter binding protein 8b	5	299	33.9	9.02472	179.822	194.697	212.815	73.9426	90.4952	85.0783
Solyc01g090740.3.1	zinc ion-binding protein (AHRD V3.3 *** AT3G60520.1)	1	136	15.6	8.57587	25.5591	42.2542	43.9431	34.6411	29.1689	13.3047
Solyc01g090750.3.1	T-complex protein 1 subunit alpha (AHRD V3.3 *** A0A2G3DJ65_CAPCH)	26	545	59.2	5.9754	1775.55	1203.55	1123.01	1171.2	827.285	1516.27
Solyc01g090770.4.1	alanine-tRNA ligase (AHRD V3.3 *** AT2G45060.1)	12	266	29.6	9.4942	755.664	512.255	452.379	504.743	704.049	465.808
Solyc01g090780.3.1	CCR4-NOT transcription complex subunit 1 (AHRD V3.3 *** A0A1J3I902_NOCCA)	38	2411	266.2	5.48273	55.2075	49.9141	57.8661	65.9155	72.9138	66.6333
Solyc01g090850.3.1	Zf-met domain-containing protein (AHRD V3.3 *-* A0A1Q3B1Z8_CEPFO)	7	640	69.2	5.88092	32.8839	28.5381	28.4444	32.5826	32.7806	23.9165
Solyc01g090880.3.1	Holliday junction resolvase (AHRD V3.3 *** B6TEN1_MAIZE)	3	223	24.8	9.45331	47.1881	29.437	38.8741	87.2412	75.6663	83.1611
Solyc01g090910.3.1	Vesicle-associated protein 1-1 (AHRD V3.3 *** A0A1J3D959_NOCCA)	11	233	26.1	8.92572	437.831	444.471	428.764	230.566	209.013	325.624
Solyc01g090920.3.1	Calmodulin-related protein (AHRD V3.3 *-* A0A2U1L7U0_ARTAN)	4	319	35.9	5.09491	14.786	20.4069	27.523	22.5376	20.2113	21.2081
Solyc01g090990.3.1	Vesicle-associated protein 1-1 (AHRD V3.3 *** A0A2G3DJD8_CAPCH)	14	240	26.4	8.56354	30.8583	26.9867	30.9771	23.9037	26.5169	26.8069
Solyc01g091020.3.1	Golgi SNAP receptor complex member 1 (AHRD V3.3 *** A0A2G3BCT5_CAPCH)	8	241	26.8	9.43475	114.818	65.9333	88.8508	87.649	65.6112	138.231
Solyc01g091040.3.1	Cysteine-rich repeat secretory protein 15 (AHRD V3.3 *** A0A2G2XNS3_CAPBA)	1	299	32.6	5.42377	0	0	0	0	0	0
Solyc01g091050.4.1	Pectinesterase (AHRD V3.3 *** A0A2G2XP44_CAPBA)	3	543	59.1	9.07965	19.8762	6.38087	10.7197	35.5689	24.7475	18.0569
Solyc01g091070.3.1	Methionine aminopeptidase (AHRD V3.3 *** A0A2G2XNQ4_CAPBA)	16	379	41.9	6.53729	717.704	930.229	886.882	883.212	872.486	757.578
Solyc01g091080.3.1	tubulin-folding cofactor D (AHRD V3.3 *** A0A2I4EM28_9ROSI)	15	805	89.8	6.39923	38.7489	0	0	41.6715	22.3142	25.0756
Solyc01g091090.4.1	Tubulin-folding cofactor D (AHRD V3.3 *-* A0A2G2XNQ5_CAPBA)	7	528	58.6	5.16132	36.1528	29.164	26.1075	105.481	74.9979	61.033
Solyc01g091120.3.1	DUF641 domain-containing protein (AHRD V3.3 *** A0A1Q3CEI9_CEPFO)	17	421	48.1	6.34186	123.265	131.51	122.938	123.638	126.829	95.994
Solyc01g091130.4.1	Nitroreductase family protein (AHRD V3.3 *** A0A2K3NXL4_TRIPR)	13	617	69.4	7.13165	36.9602	41.842	37.4234	44.7381	49.0687	40.5061
Solyc01g091160.4.1	arginase 1	17	338	37	5.96442	4976.43	4998.14	5127.02	4496.36	3744.47	4542.98
Solyc01g091170.3.1	ARGINASE 2	14	338	36.9	5.60272	3194.14	2160.02	2606.32	1217.2	1369.02	1982.41
Solyc01g091190.3.1	5-enolpyruvylshikimate-3-phosphate synthase	24	520	55.7	7.99432	601.121	409.863	484.212	346.703	391.505	532.086
Solyc01g091210.3.1	RNA 2'-phosphotransferase, Tpt1 / KptA family (AHRD V3.3 *** F4IW52_ARATH)	8	300	33.5	9.77142	61.6951	75.8658	87.128	78.9594	83.4216	78.4829
Solyc01g091220.3.1	40S ribosomal protein S13 (AHRD V3.3 *** A0A2I0WN36_9ASPA)	14	151	17.1	10.3891	7982.07	5959.24	5246.71	5239.59	6398.57	5905.31
Solyc01g091260.3.1	myeloid leukemia factor (AHRD V3.3 *** AT2G45380.4)	7	245	27.3	4.95941	151.837	121.463	128.721	88.1045	100.809	85.8857
Solyc01g091270.3.1	myeloid leukemia factor (AHRD V3.3 *** AT2G45380.4)	7	302	33.6	5.13495	52.7899	80.4349	67.0476	52.6605	48.8758	42.1395
Solyc01g091280.3.1	S-acyltransferase (AHRD V3.3 *** A0A1U8GVQ8_CAPAN)	2	309	34.7	6.69721	21.428	7.97195	10.0521	16.2465	18.5181	16.328
Solyc01g091310.3.1	Transducin/WD40 repeat-like superfamily protein (AHRD V3.3 *** A0A2U1L635_ARTAN)	13	441	47.8	9.06818	175.403	203.636	187.842	222.368	172.642	166.708
Solyc01g091340.3.1	Peptidylprolyl isomerase (AHRD V3.3 *** A0A2G3AH66_CAPAN)	2	551	60.6	5.37518	3.53822	3.00086	3.35824	10.3678	18.8841	19.9214
Solyc01g091350.4.1	ATP-dependent DNA helicase 2 subunit KU80 (AHRD V3.3 *** A0A2G3AH96_CAPAN)	25	709	80.5	5.95038	33.4159	28.4509	29.5988	28.8398	25.076	33.4085
Solyc01g091360.4.1	DUF1499 family protein (AHRD V3.3 *** AT3G60810.1)	3	247	28.2	9.36908	124.858	108.791	110.301	157.865	149.936	138.079
Solyc01g091370.4.1	AT-hook motif nuclear-localized protein 1 (AHRD V3.3 *** A0A2G3AH71_CAPAN)	8	318	33.5	9.539	83.4299	105.62	101.892	84.1394	90.4881	98.9613
Solyc01g091390.2.1	hypothetical protein (AHRD V3.3 *** AT3G60850.1)	4	661	75.1	5.43732	14.6267	10.2986	11.8062	14.2591	15.2142	10.9781
Solyc01g091460.3.1	Brefeldin A-inhibited guanine nucleotide-exchange protein 2 (AHRD V3.3 *** A0A2G2XNT6_CAPBA)	19	1778	198.2	5.38727	15.0601	16.7724	15.8513	26.7353	27.3188	31.5453
Solyc01g091480.4.1	Kinesin-like protein (AHRD V3.3 *** K4AZ88_SOLLC)	8	900	99.8	6.768	45.2734	31.9167	38.1912	24.3942	29.059	41.2868
Solyc01g091510.4.1	ankyrin repeat and zinc finger domain-containing protein 1 (AHRD V3.3 *** A0A2I4GRZ6_9ROSI)	22	715	79.7	8.50824	224.003	173.758	197.008	208.903	200.337	203.92
Solyc01g091520.3.1	Enoyl-CoA delta isomerase 1, peroxisomal (AHRD V3.3 *** A0A2G3DDW4_CAPCH)	4	248	27.1	6.52887	83.7081	14.8197	16.3082	89.3958	162.414	72.1728
Solyc01g091530.4.1	Fasciclin-like arabinogalactan protein (AHRD V3.3 *** E3WHD6_9ROSI)	8	426	44.5	5.60687	414.045	330.436	375.697	499.51	367.654	717.727
Solyc01g091550.3.1	Thioesterase superfamily (AHRD V3.3 *** A0A200QUL3_9MAGN)	1	179	19.5	9.23077	62.5416	40.5349	82.7545	67.1267	51.8565	95.2741
Solyc01g091580.3.1	Signal recognition particle receptor FtsY (AHRD V3.3 *** E0RG96_PAEP6)	13	368	39.9	8.44623	152.26	99.8006	91.3165	76.9583	81.5517	83.0675
Solyc01g091590.3.1	BON1-associated protein 2-like (AHRD V3.3 *** A0A2I4E3A5_9ROSI)	1	198	21.5	9.46893	0	0	0	0	0	0
Solyc01g091620.3.1	Shaggy-related protein kinase theta (AHRD V3.3 *** A0A2G2XNW0_CAPBA)	5	475	53.8	6.71612	16.929	16.6882	14.6904	18.7124	16.8878	24.5734
Solyc01g091630.3.1	cutin deficient 2	15	821	89.8	5.94232	74.4701	65.1282	66.3183	68.5733	60.4173	59.9344
Solyc01g091640.3.1	S-adenosyl-L-methionine-dependent methyltransferases superfamily protein (AHRD V3.3 *** A0A2U1MZF9_ARTAN)	23	599	67.3	8.83881	99.6684	97.1859	89.3428	166.191	166.406	170.667
Solyc01g091650.3.1	COP9 signalosome complex subunit 1 (AHRD V3.3 *** A0A2G3AGT2_CAPAN)	16	440	50.2	6.26068	317.013	252.159	207.155	262.479	268.042	292.074
Solyc01g091660.3.1	NAD(P)-binding Rossmann-fold superfamily protein (AHRD V3.3 *** A0A2U1QER6_ARTAN),Pfam:PF13561	1	260	27	5.96564	21576.4	7830.91	8329.28	9980.5	12290.8	26690.1
Solyc01g091690.3.1	S-adenosyl-L-methionine-dependent methyltransferases superfamily protein (AHRD V3.3 *** A0A2U1NM08_ARTAN)	28	636	71.9	6.95917	267.811	272.462	228.829	446.972	389.769	407.943
Solyc01g091730.3.1	Peroxisomal membrane protein 11E (AHRD V3.3 *** A0A1U8GV12_CAPAN)	4	235	25.8	9.81488	113.025	177.444	128.655	138.919	143.794	138.102
Solyc01g091740.4.1	ARM repeat superfamily protein (AHRD V3.3 *** A0A2U1QPK4_ARTAN)	5	555	60	8.89825	25.2934	35.713	35.1698	23.2473	18.0537	49.8912
Solyc01g091750.3.1	Arginine/serine-rich-splicing factor (AHRD V3.3 *-* G5DW02_SILLA)	10	250	29.6	10.4442	73.8116	59.3544	58.4466	50.09	43.3386	51.5761
Solyc01g091780.4.1	Protein-ribulosamine 3-kinase, chloroplastic (AHRD V3.3 *** A0A2G2W3U1_CAPBA)	8	346	38.6	7.25348	147.388	116.625	144.811	149.197	155.888	153.676
Solyc01g091790.2.1	AP2-like ethylene-responsive transcription factor SNZ (AHRD V3.3 *** AT1G01840.1)	4	175	19.7	5.42035	29.7039	31.1851	31.9528	38.17	39.4926	35.2627
Solyc01g091820.3.1	Flap endonuclease GEN-like 1 (AHRD V3.3 *** A0A2G2W3T5_CAPBA)	2	603	68.7	6.86896	0	37.9667	35.248	16.5469	13.6876	18.8732
Solyc01g091860.4.1	SET domain-containing protein (AHRD V3.3 *** A0A2U1QPR8_ARTAN)	8	595	66.5	4.84467	42.0815	46.7279	33.3814	23.1745	32.5064	54.3385
Solyc01g091880.3.1	ATPase (AHRD V3.3 *** A0A1U8GU61_CAPAN)	12	360	40.4	4.77667	291.457	312.891	269.487	287.833	317.917	284.32
Solyc01g091890.3.1	Ubiquitin-related modifier 1 homolog (AHRD V3.3 *** A0A2G3DDZ7_CAPCH)	2	99	11.1	4.63312	68.5043	79.4568	71.7522	155.977	145.937	125.324
Solyc01g091910.4.1	phospholipase PLDb2	9	1106	123.1	6.54266	28.5294	31.6946	27.6462	40.5233	47.0891	35.1632
Solyc01g091920.2.1	Subtilisin-like protease-like protein (AHRD V3.3 *** A0A2K3L9Q1_TRIPR)	1	764	82	9.28827	0	16.0155	13.2375	27.0095	27.9338	0
Solyc01g093970.4.1	Hexosyltransferase (AHRD V3.3 *** A0A2G2W3R9_CAPBA)	14	688	78.3	9.4129	250.68	173.443	151.482	262.356	236.677	277.641
Solyc01g093990.3.1	Glyoxylate/hydroxypyruvate reductase HPR3 (AHRD V3.3 *** A0A2G3AGX8_CAPAN)	8	323	35.7	6.26617	124.43	46.7149	49.2928	29.0326	39.7569	66.6575
Solyc01g094000.3.1	Poly(A) RNA polymerase cid11 (AHRD V3.3 *** A0A1J3CZT2_NOCCA)	12	775	86	6.46515	36.1807	44.2475	38.6901	60.2708	69.3419	51.8294
Solyc01g094010.3.1	Alpha/beta-hydrolases superfamily protein (AHRD V3.3 *** A0A2U1LX98_ARTAN)	19	339	37.7	6.40387	546.046	418.902	393.254	288.223	360.587	368.488
Solyc01g094030.3.1	CLB1	12	505	54.6	8.53619	682.596	617.217	683.047	719.843	843.695	670.353
Solyc01g094040.3.1	blue copper protein-like (AHRD V3.3 *** A0A2I4GQX2_9ROSI)	1	215	23	4.3587	175.045	93.8392	86.1693	56.9594	127.571	67.6425
Solyc01g094050.1.1	WD-40 repeat family protein / beige-like protein (AHRD V3.3 *-* AT2G45540.6)	12	1206	130.2	5.17462	20.7301	17.6007	26.6735	34.0679	35.1336	29.9627
Solyc01g094060.4.1	BEACH domain-containing protein (AHRD V3.3 *-* A0A2U1L7V5_ARTAN)	15	1230	136.5	6.80011	215.639	176.784	135.431	272.68	285.491	220.995
Solyc01g094080.4.1	Cytochrome P450 (AHRD V3.3 *** A0A200PMP8_9MAGN)	9	533	61.6	8.93475	18.1322	18.827	24.4934	19.9542	21.1937	30.3237
Solyc01g094090.4.1	3-hydroxyisobutyryl-CoA hydrolase 1 (AHRD V3.3 *** A0A2G3BVL3_CAPCH)	2	384	43.1	6.42987	552.365	271.407	493.915	486.9	571.428	398.005
Solyc01g094150.3.1	AAA-type ATPase family protein (AHRD V3.3 *** A0A2U1ML03_ARTAN)	15	491	53.8	9.36249	99.1307	81.8296	82.6155	81.846	86.1468	101.404
Solyc01g094170.3.1	Digalactosyldiacylglycerol synthase 2, chloroplastic (AHRD V3.3 *** A0A1U8E3X1_CAPAN)	6	458	52	6.50568	48.1313	49.5537	51.3588	64.9719	61.2377	67.3899
Solyc01g094190.3.1	dTDP-4-dehydrorhamnose reductase (AHRD V3.3 *-* A0A200QUJ0_9MAGN)	15	324	35.6	5.98273	401.128	290.036	339.213	294.845	234.157	334.851
Solyc01g094200.4.1	Malic enzyme (AHRD V3.3 *** A0A2G3BT53_CAPCH)	37	601	66.3	5.85394	3713.56	3478.33	3114.64	2601.77	2818.33	2942.57
Solyc01g094210.2.1	NAD(P)-binding Rossmann-fold superfamily protein (AHRD V3.3 *** A0A2U1PI64_ARTAN)	7	297	33.2	5.74066	467.444	273.276	293.787	297.466	249.44	416.479
Solyc01g094220.3.1	NAD(P)-binding Rossmann-fold superfamily protein (AHRD V3.3 *** A0A2U1PI94_ARTAN)	18	300	32.6	5.81647	826.361	637.139	716.477	412.817	417.913	474.811
Solyc01g094240.3.1	NAD(P)-binding Rossmann-fold superfamily protein (AHRD V3.3 *** F4JE70_ARATH)	7	339	37.5	5.92352	863.299	554.378	551.564	391.861	370.229	564.487
Solyc01g094260.4.1	NAD(P)-binding Rossmann-fold superfamily protein (AHRD V3.3 *** F4JE70_ARATH)	18	319	35.3	5.19623	1429.18	1128.9	998.757	1045.45	1206.22	1595.85
Solyc01g094270.3.1	NAD(P)-binding Rossmann-fold superfamily protein (AHRD V3.3 *** F4JE70_ARATH)	11	315	34.8	5.39203	1222.02	653.586	907.382	1958.7	1340.13	3780.39
Solyc01g094280.3.1	Bifunctional protein folD (AHRD V3.3 *** A0A2K3NTE4_TRIPR)	20	368	40	8.72943	1373.55	1326.35	1254.48	929.12	907.214	1087.64
Solyc01g094290.3.1	K(+) efflux antiporter 1, chloroplastic (AHRD V3.3 *** A0A2G2YXI5_CAPAN)	15	1198	128.8	4.9433	22.0045	16.2271	12.2267	18.427	23.7265	17.6562
Solyc01g094330.3.1	Terpene utilization protein AtuA (AHRD V3.3 *** A0A191YQC8_9PSED)	8	670	74.5	6.10089	62.9329	30.4042	35.8078	61.3785	62.9017	46.3227
Solyc01g094340.3.1	Acetyl-coenzyme A carboxylase carboxyl transferase subunit alpha (AHRD V3.3 *** B5LAS6_CAPAN)	29	725	81.3	8.98993	985.348	780.408	768.737	905.682	995.065	878.467
Solyc01g094350.4.1	RNA helicase DEAD4	7	424	48.1	8.70184	82.8692	96.1292	70.2086	111.511	112.736	82.9636
Solyc01g094370.3.1	remorin 2	15	174	19.2	9.02606	1240.16	1153.55	1041.44	1152.88	1387.73	1235.24
Solyc01g094410.3.1	C2 calcium/lipid-binding plant phosphoribosyltransferase family protein (AHRD V3.3 *** A0A061G6B5_THECC)	30	1009	114.2	9.15594	94.7515	99.3846	93.4032	153.226	131.421	105.823
Solyc01g094420.3.1	Peptidyl-prolyl cis-trans isomerase PASTICCINO1 (AHRD V3.3 *-* A0A2G2VE40_CAPBA)	9	590	66.3	6.72614	19.4031	15.3822	18.4925	18.7651	21.156	21.6089
Solyc01g094460.3.1	AT-hook motif nuclear-localized protein 9-like (AHRD V3.3 *** A0A2I4E613_9ROSI)	5	339	34.9	10.399	51.9826	59.9126	50.7121	51.9269	56.8819	55.0485
Solyc01g094480.4.1	WD40 repeat (AHRD V3.3 *** A0A200PPU0_9MAGN)	21	482	53.5	9.12848	628.103	620.413	579.092	638.8	666.633	537.692
Solyc01g094500.3.1	Riboflavin biosynthesis protein RibD (AHRD V3.3 *** A0A2K3P0N6_TRIPR)	18	439	48	7.09064	83.9727	102.616	92.9286	90.7588	133.699	99.3352
Solyc01g094520.3.1	F-box/kelch-repeat protein SKIP4 (AHRD V3.3 *** A0A2G3BT10_CAPCH)	8	399	44.3	5.55743	39.854	44.2288	36.9997	68.6895	81.1029	64.1875
Solyc01g094530.4.1	Acyl-CoA thioesterase family protein (AHRD V3.3 *** A0A2U1Q5B6_ARTAN),Pfam:PF13622	10	428	48.7	7.71503	51.1486	81.405	53.5093	90.1375	94.5692	55.857
Solyc01g094540.4.1	Small nuclear ribonucleoprotein-associated protein (AHRD V3.3 *-* A0A2G3BT11_CAPCH)	7	280	29.9	10.7022	412.236	271.566	289.73	272.613	239.724	192.538
Solyc01g094550.3.1	Acyl-CoA thioesterase family protein (AHRD V3.3 *** A0A2U1Q5B6_ARTAN),Pfam:PF13622	14	428	48.9	6.6485	38.6563	60.7635	65.329	89.5095	73.8125	70.1144
Solyc01g094560.4.1	60S ribosomal protein L36 (AHRD V3.3 *-* A0A2G2Z8V1_CAPAN)	6	161	18.5	11.0397	345.866	360.811	357.439	324.932	306.053	262.079
Solyc01g094570.3.1	Alpha/beta-Hydrolases superfamily protein (AHRD V3.3 *** A0A2U1MXT7_ARTAN)	5	439	50.1	6.28949	19.5469	7.08633	11.2437	13.3026	7.99907	18.8803
Solyc01g094580.3.1	Beta-amylase (AHRD V3.3 *** A0A2G2W5P7_CAPBA)	2	695	77.9	5.36957	144.957	70.6398	68.2452	129.509	297.597	165.43
Solyc01g094630.3.1	pre-mRNA-splicing factor CWC22-like protein (DUF3245) (AHRD V3.3 *-* AT3G61370.3)	7	139	15.3	9.79755	48.8535	39.1013	57.2719	46.3667	40.2581	41.2758
Solyc01g094640.4.1	DUF3741 domain-containing protein/DUF4378 domain-containing protein (AHRD V3.3 *** A0A1Q3CNJ4_CEPFO)	6	954	107.2	5.10809	7.36693	8.90945	10.3525	14.939	8.45498	9.84122
Solyc01g094660.3.1	Protein kinase domain (AHRD V3.3 *** A0A200QU61_9MAGN)	3	894	100.2	5.70001	0	10.0982	13.114	10.5752	24.6706	22.2427
Solyc01g094670.4.1	Aberrant root formation protein (AHRD V3.3 *** A0A1P8BFN5_ARATH)	8	587	65.1	5.05756	32.7823	35.5095	34.7644	58.7064	60.7635	35.9269
Solyc01g094680.4.1	Signal peptide peptidase-like 4 (AHRD V3.3 *** A0A2G3BSX8_CAPCH)	3	592	65.8	8.57245	58.7729	42.1498	37.5017	37.894	28.538	28.95
Solyc01g094690.4.1	plasma membrane intrinsic protein 1.2	5	307	33.2	8.88812	532.917	414.122	360.818	333.93	491.687	472.844
Solyc01g094700.4.1	Glycerol-3-phosphate acyltransferase, expressed (AHRD V3.3 *** D8L9N9_WHEAT)	19	510	56.7	9.26703	192.285	163.158	153.926	206.07	224.662	262.053
Solyc01g094720.3.1	Phosphate transporter (AHRD V3.3 *** A0A2H4H6T0_MALDO)	4	606	66.8	9.36566	47.4481	48.2876	42.4056	55.0196	87.2454	65.7117
Solyc01g094727.1.1	Unknown protein	1	465	52.4	6.16803	42.8676	0	0	0	0	38.1466
Solyc01g094770.4.1	mesoderm induction early response protein (AHRD V3.3 *** AT4G00355.3)	5	281	31.2	4.30572	171.549	143.94	100.962	135.764	208.115	136.194
Solyc01g094780.4.1	LDL receptor wingless signaling/trafficking chaperone (AHRD V3.3 *** AT2G46000.1)	6	257	30	6.55719	67.0351	66.1728	62.1058	84.3244	70.492	55.1859
Solyc01g094790.3.1	Cysteine synthase (AHRD V3.3 *** A0A2G3BSX6_CAPCH)	15	357	38.9	7.74445	4100.13	2274.96	2451.11	1774.51	1677.24	3473.73
Solyc01g094800.4.1	ATP-dependent helicase BRM (AHRD V3.3 *** A0A2G2YXU8_CAPAN)	30	2236	250	9.07159	38.2805	30.4413	29.7959	37.7719	38.1743	30.5957
Solyc01g094810.3.1	Ubiquitin-conjugating enzyme (AHRD V3.3 *** A0A200QU68_9MAGN)	8	184	20.8	4.49469	871.924	1088.81	937.603	1328.74	1311.5	995.046
Solyc01g094830.4.1	G-type lectin S-receptor-like serine/threonine-protein kinase SD2-2 (AHRD V3.3 *** A0A2G3BSY6_CAPCH)	3	1245	138.6	6.7381	15.2125	9.62045	10.0712	10.9516	21.5223	8.84794
Solyc01g094860.4.1	Transmembrane protein-related protein (AHRD V3.3 *** A0A2U1LWU9_ARTAN)	2	825	91.3	6.69452	57.3266	28.3175	35.3222	53.6788	26.9124	47.3219
Solyc01g094880.3.1	Quinoprotein amine dehydrogenase, beta chain-like RIC1-like guanyl-nucleotide exchange factor (AHRD V3.3 *** F4K735_ARATH)	6	1125	126.7	6.08112	26.4859	0	0	12.6348	23.6863	26.5921
Solyc01g094920.3.1	Receptor-like protein kinase (AHRD V3.3 *** A0A2K3LAU4_TRIPR)	10	493	55.1	8.57709	102.769	86.3587	77.5117	61.2362	58.0242	69.6737
Solyc01g094930.3.1	CAAX prenyl protease 1 (Peptidase family M48) (AHRD V3.3 *** A0A166XK07_9PEZI)	15	424	48.6	8.61932	138.351	144.248	116.498	201.749	194.631	141.484
Solyc01g094960.3.1	mitogen-activated protein kinase 5	17	373	42.9	5.96588	1231.8	1314.71	1105.21	985.852	1035.52	859.411
Solyc01g095000.3.1	Nuclear transport factor 2 (NTF2) family protein (AHRD V3.3 *** B4FRE7_MAIZE)	3	245	27.5	8.72015	38.7478	17.1744	18.5841	22.1534	13.348	30.4762
Solyc01g095010.4.1	Sphingoid long-chain bases kinase 2, mitochondrial (AHRD V3.3 *** A0A2G3BT73_CAPCH)	3	358	39.1	7.59125	17.8835	14.3786	6.68011	15.858	13.0416	17.0271
Solyc01g095020.3.1	chorismate synthase (AHRD V3.3 *** AT4G01290.2)	38	1040	114.8	5.98761	256.701	276.212	281.385	329.276	327.096	275.441
Solyc01g095040.3.1	C-terminal binding protein AN (AHRD V3.3 *** A0A2G3BT74_CAPCH)	7	631	69.8	6.44208	23.5402	33.8591	21.8951	38.7497	60.9599	35.4942
Solyc01g095050.3.1	cAMP-regulated phosphoprotein 19-related protein (AHRD V3.3 *** A0A2U1NUR8_ARTAN)	10	106	11.6	5.90558	18541.3	13823.5	15333.4	13008.4	14007	15878.8
Solyc01g095070.4.1	Heavy metal-associated isoprenylated plant protein (AHRD V3.3 *-* A0A2R6R9M9_ACTCH)	7	241	27.7	8.49005	91.7566	71.8386	71.7003	75.5765	58.9866	68.4602
Solyc01g095110.4.1	Pentatricopeptide repeat-containing protein (AHRD V3.3 *** A0A1J3JYF9_NOCCA)	3	783	88.3	6.06561	0	13.3114	8.41449	18.0099	14.0762	11.8926
Solyc01g095120.3.1	Proline iminopeptidase (AHRD V3.3 *** A0A1J3I0I9_NOCCA)	19	514	57.3	7.19183	930.919	1088.53	881.797	1458.76	1479.37	1268.46
Solyc01g095140.4.1	Desiccation protectant protein Lea14-like protein (AHRD V3.3 *** A0A2G3BT76_CAPCH)	10	179	19.9	4.92853	296.265	301.915	270.256	677.346	822.986	744.807
Solyc01g095150.3.1	late embryogenesis-like protein	9	174	19.1	4.59699	4996.96	4389.54	4237.69	4142.08	4386.02	4287.54
Solyc01g095200.3.1	proteinase inhibitor 2	8	263	29.7	7.76837	7187.66	7899.88	7667.72	7564.28	5436.12	7300.85
Solyc01g095210.3.1	Golgin candidate 4 (AHRD V3.3 *** A0A2G2YY90_CAPAN)	29	757	86.1	5.64996	83.373	73.5639	75.1813	82.7843	88.4113	97.211
Solyc01g095280.4.1	Protein ABIL1 (AHRD V3.3 *** A0A1U8E2Z9_CAPAN)	5	246	27.5	10.0015	33.3968	20.7927	33.2592	12.6054	7.25853	21.7909
Solyc01g095290.4.1	Glycosyltransferase (AHRD V3.3 *** A0A1U8DT12_CAPAN)	4	362	41.6	9.25201	46.6696	89.8568	72.7876	145.124	161.149	85.8517
Solyc01g095320.4.1	Bag family molecular chaperone regulator 6-like protein (AHRD V3.3 *** A0A2K3PRI9_TRIPR)	16	1157	128.6	5.12763	12.1672	10.4791	10.9727	8.91134	5.08901	4.98157
Solyc01g095390.3.1	Intracellular protein transporter USO1-like protein (AHRD V3.3 *-* A0A1P8BBF8_ARATH)	4	653	74.1	9.17841	22.8669	26.322	48.8365	17.0124	76.7557	27.4832
Solyc01g095400.4.1	BTB/POZ domain-containing protein (AHRD V3.3 *** A0A1U8E4A8_CAPAN)	5	580	66.3	5.2149	22.4917	11.3896	15.1884	22.1708	19.8131	32.7672
Solyc01g095410.3.1	eukaryotic translation initiation factor 1A-like (AHRD V3.3 *** A0A2I4HKY5_9ROSI)	7	144	16.5	5.00653	2802.56	2156.81	3014.22	2147.1	2014.62	2896.35
Solyc01g095420.3.1	copper ion binding protein (AHRD V3.3 *** AT4G05400.3)	10	271	30.7	9.89069	120.956	89.3276	86.21	65.8488	94.2758	74.7725
Solyc01g095430.3.1	Protein CURVATURE THYLAKOID 1A, chloroplastic (AHRD V3.3 *** A0A2G2YXY1_CAPAN)	6	170	18	8.96661	131.456	145.147	142.845	167.962	158.241	130.959
Solyc01g095450.4.1	GDSL esterase/lipase (AHRD V3.3 *** A0A2G2W6L9_CAPBA)	9	388	42.7	8.7066	488.132	656.695	628.975	586.884	777.342	626.08
Solyc01g095460.3.1	Common plant regulatory factor 1 (AHRD V3.3 *** A0A1U8DT23_CAPAN)	5	418	44.7	5.72894	75.7267	42.7703	59.271	28.6618	26.5715	55.9764
Solyc01g095470.3.1	Glucose-6-phosphate 1-epimerase (AHRD V3.3 *** A0A1U8DT32_CAPAN)	2	308	35	5.22687	0	21.9738	0	36.7751	38.2795	21.8563
Solyc01g095480.4.1	Exosome complex component Rrp41 (AHRD V3.3 *** A0A2G2YY34_CAPAN)	9	269	29.5	8.23077	53.8363	30.0669	45.6153	35.5483	27.799	45.6449
Solyc01g095530.2.1	hypothetical protein (AHRD V3.3 *-* AT5G41761.1)	4	83	9.3	6.03009	71.3336	57.0708	86.1354	51.9238	71.937	55.5793
Solyc01g095570.3.1	Mitochondrial carrier protein (AHRD V3.3 *** A0A200PUN8_9MAGN)	4	355	38.6	9.36603	28.3417	26.0618	33.7646	27.4382	20.2939	31.6864
Solyc01g095580.3.1	Auxin-responsive GH3 family protein (AHRD V3.3 *** A0A2U1NZC8_ARTAN)	10	574	64.2	5.6817	48.4722	35.1823	43.739	71.6411	78.6096	54.4626
Solyc01g095590.3.1	Extra-large G-like protein, putative (DUF3133) (AHRD V3.3 *** Q0WVG1_ARATH)	19	967	108.3	7.10602	58.313	53.2353	55.5272	46.6529	41.162	38.9078
Solyc01g095620.3.1	Glycosyltransferase (AHRD V3.3 *** A0A2U1KKS2_ARTAN)	16	476	52.5	5.63055	360.56	274.739	309.743	160.467	162.268	187.163
Solyc01g095650.4.1	Histone H3 (AHRD V3.3 *** A1BPL5_ARAHH)	2	144	16.3	10.9854	38.6262	36.8171	33.82	32.2409	49.8714	23.5891
Solyc01g095670.4.1	Rhodanese-like domain-containing protein 4, chloroplastic (AHRD V3.3 *** A0A2G2YYH2_CAPAN)	16	442	46.8	4.94708	4283.83	2996.03	3397.84	2618.81	2112.2	3122.74
Solyc01g095700.3.1	Abscisic acid receptor PYL10 (AHRD V3.3 *** A0A2G3BTC1_CAPCH)	5	186	20.8	5.97003	64.224	72.0247	73.0202	61.0371	44.0404	76.3909
Solyc01g095730.4.1	PAP/OAS1 substrate-binding domain superfamily (AHRD V3.3 *-* F4J4G2_ARATH)	16	1344	149.5	5.89203	13.8615	14.3011	11.6573	15.9209	18.5527	16.4931
Solyc01g095740.4.1	RNA helicase DEAD5	6	871	96.3	9.17096	30.5517	14.0267	11.8653	19.7783	25.1249	20.8578
Solyc01g095770.3.1	Cyclic nucleotide-gated channel 7 (AHRD V3.3 *** A0A2U8YLK9_TOBAC)	1	706	81.4	9.44806	95.9411	29.3887	51.3361	10.8211	0	63.6456
Solyc01g095780.2.1	non-specific lipid-transfer protein-like (AHRD V3.3 *** A0A1S4D5K2_TOBAC)	1	126	14.1	9.89923	0	0	0	6.81832	0	4.40095
Solyc01g095790.4.1	Protein SDE2-like protein (AHRD V3.3 *** A0A2G3BTD6_CAPCH)	8	510	55.9	5.51935	13.9777	16.8808	12.1261	17.7735	21.4796	11.4297
Solyc01g095800.3.1	F-box protein (AHRD V3.3 *** A0A2G2XT66_CAPBA)	2	501	55.1	7.44354	20.4463	0	0	11.3988	30.1098	19.4409
Solyc01g095900.4.1	Tetratricopeptide repeat (TPR)-like superfamily protein (AHRD V3.3 *** A0A2U1QFM4_ARTAN)	44	1897	209	6.47919	12.6074	17.1383	10.9588	21.7015	19.9017	17.554
Solyc01g095970.3.1	Dynamin-like protein (AHRD V3.3 *** F4K015_ARATH)	16	610	68.2	8.03217	543.956	365.324	361.437	370.948	339.998	389.738
Solyc01g096040.4.1	Eukaryotic aspartyl protease family protein (AHRD V3.3 *** A0A072U5I5_MEDTR)	20	494	53	9.25873	2263.02	1801.16	1695.39	2225.21	2492.46	2160.23
Solyc01g096050.4.1	Transcription factor bHLH13 (AHRD V3.3 *** A0A2G2W6S0_CAPBA)	12	605	67.3	6.83209	46.9146	37.9863	31.069	43.6604	50.0223	40.4925
Solyc01g096060.4.1	Exportin-2 (AHRD V3.3 *** A0A2G2YYL9_CAPAN)	27	975	109.7	5.47809	83.4915	84.6209	71.6292	128.092	125.885	84.1494
Solyc01g096090.4.1	Fiber protein Fb11 (AHRD V3.3 *** B6SNA3_MAIZE)	2	111	12.2	8.51166	160.141	196.041	141.736	307.016	266.632	149.554
Solyc01g096110.3.1	Transducin family protein / WD-40 repeat family protein (AHRD V3.3 *** A0A2U1M7G0_ARTAN)	5	2515	277.3	6.33404	27.1282	28.192	24.5712	42.5699	22.6543	28.8721
Solyc01g096160.4.1	L-fucokinase/GDP-L-fucose pyrophosphorylase (AHRD V3.3 *** A0A2U1NSI7_ARTAN)	10	1065	117.5	5.77692	88.5778	45.8117	53.8727	92.0644	83.8859	66.154
Solyc01g096200.4.1	RING-type E3 ubiquitin transferase (AHRD V3.3 *** A0A2G2W6T8_CAPBA)	6	1429	160	6.39056	15.1478	19.7214	15.6162	29.5942	19.3115	21.6862
Solyc01g096220.3.1	Ras-related protein RABA3 (AHRD V3.3 *** A0A2G2W6X9_CAPBA)	3	243	27.1	5.99603	42.3232	29.5116	37.4975	0	12.506	32.1469
Solyc01g096230.4.1	P-loop containing nucleoside triphosphate hydrolases superfamily protein (AHRD V3.3 *** A0A2U1NSJ9_ARTAN)	1	491	55.9	8.784	0	0	0	0	0	0
Solyc01g096240.4.1	plant/protein (AHRD V3.3 *** AT3G61870.1)	5	276	30.5	9.32098	307.917	341.966	329.439	284.423	285.32	255.53
Solyc01g096250.2.1	proline-rich receptor-like protein kinase PERK2 (AHRD V3.3 *-* A0A2I4GSB7_9ROSI)	8	305	33	10.1396	168.901	128.62	139.257	50.6869	49.3815	93.8246
Solyc01g096270.3.1	Cytochrome b5 (AHRD V3.3 *** A0A2G2W6T4_CAPBA)	8	132	14.6	4.84992	252.65	291.054	359.575	344.575	300.617	237.202
Solyc01g096280.2.1	Cytochrome P450 (AHRD V3.3 *** A0A200Q2S1_9MAGN)	1	538	61.1	8.77521	5.762	0	0	9.3741	7.39479	5.51707
Solyc01g096350.3.1	CDPK-related kinase 4 (AHRD V3.3 *** A0A2G2W6Y9_CAPBA)	8	589	66.1	7.70294	26.8924	42.1475	26.3261	50.359	59.1126	46.2434
Solyc01g096390.4.1	DNA-directed RNA polymerase subunit (AHRD V3.3 *** A0A2G2YYG0_CAPAN)	30	1678	186	6.41132	154.052	148.128	114.503	232.18	247.127	210.494
Solyc01g096420.3.1	NADPH quinone oxidoreductase (AHRD V3.3 *** A0A2K3LWY2_TRIPR)	2	193	21.4	5.7536	72.3712	55.5181	74.6122	74.6266	0	104.416
Solyc01g096430.4.1	NADPH:quinone oxidoreductase-like (AHRD V3.3 *** A0A2I4GZV4_9ROSI)	9	199	21.8	5.77618	2030.6	1243.97	1442.61	1172.23	1109.63	2012.2
Solyc01g096450.4.1	Eukaryotic aspartyl protease family protein (AHRD V3.3 *** A0A2U1PLR1_ARTAN)	23	487	53	9.58112	18708.6	13401.2	14533.5	12994.3	12831.1	18890.6
Solyc01g096460.2.1	RING-type E3 ubiquitin transferase (AHRD V3.3 *-* T1R384_DATGL)	8	311	33.4	5.84149	99.1239	121.526	111.76	146.958	168.723	95.8245
Solyc01g096470.3.1	Sequence-specific DNA binding transcription factor (AHRD V3.3 *** A0A1I9LTW1_ARATH)	4	343	37.9	9.25555	63.3727	82.7917	90.478	75.6866	106.18	62.2364
Solyc01g096480.2.1	thioredoxin AF261142	1	210	23.5	6.57306	48.0426	0	0	0	0	0
Solyc01g096490.3.1	E3 ubiquitin-protein ligase KEG (AHRD V3.3 *** A0A2G2W6Y1_CAPBA)	39	1633	180.7	6.00617	51.4991	43.734	45.0116	60.83	65.5873	62.9808
Solyc01g096520.3.1	Peptidyl-prolyl cis-trans isomerase (AHRD V3.3 *** A0A2G2YYH4_CAPAN)	14	190	20.5	8.4201	3178.35	1603.8	1895.12	1472.42	1836.02	2304.58
Solyc01g096530.3.1	Trafficking protein particle complex subunit (AHRD V3.3 *** A0A1U8DVU7_CAPAN)	6	186	20.9	4.39996	93.042	81.9395	82.6507	74.4971	52.9548	97.1293
Solyc01g096540.4.1	DUF810 domain-containing protein (AHRD V3.3 *** A0A1Q3BQC6_CEPFO),Pfam:PF05664	20	1110	125.4	5.50214	75.8283	60.5764	45.828	73.9162	68.9758	82.7649
Solyc01g096550.3.1	Protein arginine N-methyltransferase (AHRD V3.3 *** A0A200R777_9MAGN)	4	625	69.1	4.55792	41.5764	49.1971	41.9918	63.1553	61.8404	70.0728
Solyc01g096560.3.1	Subtilisin-like protease (AHRD V3.3 *** A0A2I0XJ46_9ASPA)	2	736	80.3	7.55548	21.2917	19.6287	34.5952	27.9859	37.6528	37.4785
Solyc01g096580.3.1	40S ribosomal protein S20 (AHRD V3.3 *** A0A2G3BTN1_CAPCH)	14	123	13.7	9.65082	2482.04	2846.62	3059.45	3462.46	4045.15	2645.92
Solyc01g096590.3.1	40S ribosomal protein S20 (AHRD V3.3 *** A0A2G3BTN1_CAPCH)	4	123	13.7	9.65082	1440.03	1919.53	1765.57	2509.85	3912.73	1643.61
Solyc01g096600.4.1	THO complex subunit 1 (AHRD V3.3 *** A0A2G2YYN0_CAPAN)	10	608	69	5.00263	42.7515	32.5087	25.5134	55.089	47.6841	44.7895
Solyc01g096610.4.1	Cilia- and flagella-associated protein 20 (AHRD V3.3 *** CFA20_CHLRE)	1	233	27.3	9.40021	9.96979	3.45285	15.2676	9.07584	4.43877	12.3963
Solyc01g096660.3.1	proline-rich family protein (AHRD V3.3 *** AT5G07020.1)	7	238	25	4.81732	2818.25	2087.93	2287.69	1905.06	2016.34	2565.34
Solyc01g096670.4.1	Cytochrome P450 (AHRD V3.3 *** A0A2U1MC34_ARTAN)	7	518	59	7.79218	46.5784	43.5378	41.0397	35.0617	42.0056	44.5456
Solyc01g096680.4.1	65-kDa microtubule-associated protein 5 (AHRD V3.3 *** A0A2G2YYM5_CAPAN),Pfam:PF03999	3	569	64.4	6.41339	14.713	14.7324	11.8434	10.6649	15.4866	16.6977
Solyc01g096700.4.1	DnaJ domain-containing protein (AHRD V3.3 *-* A0A2U1QIS2_ARTAN)	24	610	69.4	7.18121	426.476	348.957	362.332	401.449	370.72	390.919
Solyc01g096710.4.1	Dr1-associated corepressor (AHRD V3.3 *** A0A2G3BTP5_CAPCH)	15	286	32.1	5.27069	99.8934	75.6617	87.4097	84.2916	70.6131	100.907
Solyc01g096750.1.1	Argonaute4d	4	881	98.8	9.26141	34.6422	17.2841	18.2313	15.3017	11.9256	17.692
Solyc01g096760.3.1	pre-rRNA-processing protein TSR2-like (AHRD V3.3 *** A0A2I4GN69_9ROSI)	3	206	23	4.25629	28.1736	27.2821	28.16	36.8716	25.5655	50.1593
Solyc01g096780.4.1	Protein SAD1/UNC-84 domain protein 2 (AHRD V3.3 *** A0A2G2YYK2_CAPAN)	26	498	54.8	7.85822	704.573	619.378	652.338	496.589	452.642	540.671
Solyc01g096810.3.1	EIL3	2	601	67.9	5.3327	20.1897	12.6924	16.5009	27.581	41.5901	24.6509
Solyc01g096830.3.1	Cation-transporting ATPase (AHRD V3.3 *** A0A2G3BTP9_CAPCH)	16	1178	130.9	8.83722	38.1163	30.6914	34.5844	33.7817	34.6145	40.0783
Solyc01g096850.4.1	Protein FAR1-RELATED SEQUENCE 3 (AHRD V3.3 *** A0A2G2YYN7_CAPAN)	2	865	97.3	6.52924	12.5133	5.87375	6.38871	15.2936	11.9435	10.7118
Solyc01g096870.4.1	Proline-tRNA ligase-like protein (AHRD V3.3 *** A0A2K3PF09_TRIPR)	25	553	61.9	6.61822	439.096	398.378	391.7	415.938	374.535	438.493
Solyc01g096890.4.1	Serine-rich adhesin for platelets-like protein (AHRD V3.3 *-* A0A2K3NC33_TRIPR)	7	578	63.9	8.27045	47.3097	25.6134	33.1153	38.8752	30.8862	35.3694
Solyc01g096900.3.1	DNA gyrase subunit A (AHRD V3.3 *** A0A2U1Q6G1_ARTAN)	10	953	105.3	6.8432	23.0017	20.8575	16.0309	29.6207	29.8473	22.8303
Solyc01g096910.3.1	Vacuolar protein sorting-associated protein 36 (AHRD V3.3 *** A0A2G3BTR2_CAPCH),Pfam:PF04157	10	438	47.9	5.8338	276.248	283.853	308.054	350.417	388.926	303.744
Solyc01g096920.3.1	GATA zinc finger protein (AHRD V3.3 *-* AT5G18440.2)	5	690	76.8	9.41693	8.05468	9.3313	9.12498	9.82903	10.6436	7.35827
Solyc01g096950.4.1	WD40 repeat-containing protein (AHRD V3.3 *** A0A2U1MAJ5_ARTAN)	5	524	57.3	4.7149	16.3597	10.8988	12.9558	27.5166	8.91817	14.493
Solyc01g096960.3.1	Inactive protein RESTRICTED TEV MOVEMENT 2 (AHRD V3.3 *-* R4NRR6_9LAMI)	15	441	49.3	8.72601	314.372	233.95	228.562	155.447	171.927	248.633
Solyc01g096990.4.1	Vacuolar protein sorting-associated protein 9A (AHRD V3.3 *** A0A1U8DTK0_CAPAN)	18	499	55.8	4.63934	631.252	582.725	555.809	553.305	499.801	563.644
Solyc01g097000.3.1	Glycosyl hydrolase family protein (AHRD V3.3 *** A0A1P8B9U3_ARATH)	12	662	72.6	6.14215	293.67	251.633	294.651	751.515	678.424	699.841
Solyc01g097010.3.1	RNA-binding KH domain-containing protein (AHRD V3.3 *** A0A1I9LM90_ARATH)	12	351	37.1	5.65265	2448.35	2192.81	2069.73	1683.02	1887.99	2579.33
Solyc01g097030.3.1	Transposase, MuDR, plant (AHRD V3.3 *** A0A1R3HNQ0_COCAP)	4	766	87.6	5.62665	28.8591	52.0007	32.5306	56.9421	72.3857	34.6068
Solyc01g097040.4.1	Myosin-binding protein 1 (AHRD V3.3 *** A0A2G2W735_CAPBA)	5	911	101.1	4.62286	16.731	18.5131	17.6159	17.1912	14.2499	12.2302
Solyc01g097120.3.1	Protein WVD2-like 1 (AHRD V3.3 *** A0A2G2W789_CAPBA)	10	432	47.4	9.17682	200.809	193.509	195.398	165.386	211.519	222.581
Solyc01g097140.4.1	Arsenate reductase 2.1 (AHRD V3.3 *** A0A2G3BTS9_CAPCH)	9	167	18.7	8.88471	64.9651	80.6215	79.3728	159.605	162.322	128.007
Solyc01g097160.3.1	FAD/NAD(P)-binding oxidoreductase family protein (AHRD V3.3 *** A0A2K3P5V9_TRIPR)	11	500	54.1	8.88763	241.973	241.421	202.824	155.045	195.867	243.867
Solyc01g097190.4.1	Ankyrin-like protein (AHRD V3.3 *** Q8H9C2_SOLTU)	14	464	49.9	5.10675	1753.23	1689.5	1775.39	1319.92	1633.36	1442.82
Solyc01g097240.3.1	Pathogenesis-related protein 4 (AHRD V3.3 *** I6VW44_CAPAN)	9	143	16	8.52838	6207.25	6505.62	6829.26	4086.85	5015.14	3854.06
Solyc01g097280.2.1	Pathogenesis-related protein 4b (AHRD V3.3 *** A0A0H3TYE5_CAPAN)	2	205	22.2	8.87408	27.2301	53.5508	48.8371	51.0511	44.1503	73.4933
Solyc01g097300.4.1	Prefoldin subunit 4 (AHRD V3.3 *** A0A200Q4E2_9MAGN)	12	128	14.8	4.57098	1569.13	1295.31	1457.09	1233.01	1405.82	1369.22
Solyc01g097310.3.1	Sec-independent protein translocase protein TATA, chloroplastic (AHRD V3.3 *** A0A2G2W7A7_CAPBA)	1	160	16.8	9.21881	27.4302	41.3782	46.8632	56.6534	55.1551	28.5871
Solyc01g097320.3.1	Mediator of RNA polymerase II transcription subunit 14 (AHRD V3.3 *** A0A2G2W775_CAPBA)	1	1791	194.3	7.2309	0	0	4.57636	0	0	0
Solyc01g097330.3.1	Light-inducible protein CPRF2 (AHRD V3.3 *** A0A2G2W7C8_CAPBA)	5	454	48.6	6.2381	15.9342	12.1466	17.7328	13.3121	17.8327	17.4709
Solyc01g097340.3.1	GDP-mannose-3',5'-epimerase (AHRD V3.3 *** A5JPK5_VITVI)	17	376	42.5	5.88397	2270.95	2146.72	2218.98	3998.57	4363.86	3555.05
Solyc01g097350.4.1	Calcium-binding EF hand family protein (AHRD V3.3 *** F4KA19_ARATH)	8	364	40.7	4.66461	432.053	386.155	374.674	255.719	329.324	214.93
Solyc01g097360.4.1	hypothetical protein (AHRD V3.3 *-* AT1G47820.2)	1	92	10.4	4.63617	140.656	100.439	122.221	70.2163	52.5475	182.802
Solyc01g097390.4.1	NAD(P)-linked oxidoreductase, aldo/keto reductase family protein (AHRD V3.3 *** A0A1Y1HY98_KLENI)	18	344	38.1	7.14398	2597.4	2185.62	2356.22	2300.74	2324.56	2319
Solyc01g097440.3.1	Peptide-N(4)-(N-acetyl-beta-glucosaminyl)asparagine amidase (AHRD V3.3 *** A0A2G2YYU8_CAPAN)	22	725	82.6	5.48065	77.629	86.7131	67.4635	135.452	105.873	144.235
Solyc01g097450.3.1	PITH domain-containing protein (AHRD V3.3 *** A0A1U8E514_CAPAN)	4	176	19.6	4.80743	3180.68	3536.55	3775.4	3270.57	3129.14	4272.99
Solyc01g097460.3.1	Ribose 5-phosphate isomerase A (AHRD V3.3 *** A0A1Y1IHK3_KLENI)	6	293	31.1	5.99774	302.9	286.658	194.13	152.215	185.216	243.703
Solyc01g097470.4.1	Neurogenic locus notch-like protein (AHRD V3.3 *** F4JIF2_ARATH)	3	250	27.6	5.8598	53.2876	61.6309	52.7761	61.0423	115.745	41.9228
Solyc01g097510.4.1	annexin 3	16	318	35.9	6.26984	406.951	274.742	275.852	207.205	248.262	260.146
Solyc01g097520.4.1	annexin 5	22	342	39.6	8.64349	5829.06	6686.31	5963	5160.26	5310.48	5955.79
Solyc01g097540.4.1	annexin 4	15	318	35.8	6.96747	1508.02	1019.66	1019.24	1115.78	1144.47	1414.78
Solyc01g097600.2.1	Pseudouridine synthase family protein (AHRD V3.3 *-* A0A2U1NRB8_ARTAN)	10	430	48.9	9.32477	38.7466	29.0708	27.9712	47.5866	44.9741	48.9875
Solyc01g097610.3.1	F-box domain-containing protein (AHRD V3.3 *** A0A2U1P7U7_ARTAN)	9	367	40.8	8.67438	110.135	113.573	106.053	109.615	104.524	110.045
Solyc01g097640.3.1	Ribosome biogenesis protein BMS1-like protein (AHRD V3.3 *** A0A2G2YYU1_CAPAN)	5	1231	140.9	8.49835	42.2568	0	0	0	0	0
Solyc01g097680.2.1	Extensin-like protein Dif10 (AHRD V3.3 *-* Q43504_SOLLC)	1	325	37.9	9.62018	90.411	0	47.751	29.3584	31.6309	57.4557
Solyc01g097740.3.1	ER membrane protein complex subunit 2 (AHRD V3.3 *** A0A2I4G7Y9_9ROSI)	10	260	29.2	8.16254	72.8039	80.5885	69.2458	123.898	104.671	87.4735
Solyc01g097760.3.1	60S ribosomal protein L7a (AHRD V3.3 *** A0A2G3DGL0_CAPCH)	2	258	29.2	10.3066	44.1395	36.5503	41.5916	89.4559	128.018	36.3549
Solyc01g097770.4.1	phototropin 2	41	955	106.5	6.75555	903.765	566.372	624.335	534.382	529.728	719.87
Solyc01g097800.3.1	Ribose-5-phosphate isomerase B (AHRD V3.3 *-* A0A1Y6GMG3_RAOOR)	20	312	34.1	5.23761	730.119	543.131	617.789	587.619	533.512	551.83
Solyc01g097810.3.1	zeta-carotene desaturase	19	588	64.7	8.51398	145.69	90.539	102.122	125.336	110.508	138.507
Solyc01g097860.4.1	myelin-associated oligodendrocyte basic protein (AHRD V3.3 *-* AT1G54520.1)	4	288	32.1	8.78754	63.7723	55.0773	54.2862	65.4262	64.4782	73.5948
Solyc01g097870.3.1	40S ribosomal protein S24 (AHRD V3.3 *** A0A2G3BTW2_CAPCH)	6	133	15.4	10.6279	7287.08	7673.14	6873.19	7658.04	8300.4	7203.78
Solyc01g097880.4.1	tRNA-specific adenosine deaminase, chloroplastic (AHRD V3.3 *** A0A2I0WQV8_9ASPA)	6	186	20.2	5.2713	2315.59	605.477	780.024	773.297	598.38	998.943
Solyc01g097890.2.1	DNA-binding storekeeper transcriptional regulator (AHRD V3.3 *-* A0A2K3LQD1_TRIPR)	15	453	48.6	5.83404	730.623	588.912	591.376	595.87	773.037	603.862
Solyc01g097910.2.1	Rubredoxin (AHRD V3.3 *** E5GBR8_CUCME)	4	206	22.9	5.45453	43.4299	49.0801	39.0329	38.6657	66.8463	44.2617
Solyc01g097920.3.1	Cysteine synthase (AHRD V3.3 *** A0A1U8E591_CAPAN)	6	356	38.4	6.48334	88.6706	59.8176	54.0513	44.7032	38.6836	68.0979
Solyc01g097950.3.1	Cysteine synthase (AHRD V3.3 *** A0A2G2YYZ2_CAPAN)	9	323	34.4	5.30316	187.722	132.684	132.9	148.758	169.324	145.498
Solyc01g097970.4.1	Deoxyuridine 5'-triphosphate nucleotidohydrolase (AHRD V3.3 *** A0A2G2W7R1_CAPBA)	6	162	17.6	5.74823	52.0915	30.0194	22.848	38.6155	43.1143	32.4713
Solyc01g097980.3.1	CTR1-like protein kinase 2	24	982	107.3	6.0351	75.3009	69.8383	66.0025	85.6843	84.3202	78.5735
Solyc01g098000.3.1	Elongation factor 1-delta (AHRD V3.3 *** A0A2G2XZA6_CAPAN)	16	241	26.1	4.50433	10038.2	11194	12186.5	12087	13169.4	11474.7
Solyc01g098010.4.1	N-acetyltransferase (AHRD V3.3 *** A0A2N9Z4V7_PAEPO)	3	171	19.5	6.14325	58.55	57.1879	70.009	53.7697	95.0086	47.7919
Solyc01g098020.2.1	N-acetyltransferase (AHRD V3.3 *** A0A2N9Z4V7_PAEPO)	4	166	18.8	6.08075	391.815	303.047	356.373	577.131	673.4	565.868
Solyc01g098030.4.1	Hydroxyproline-rich glycoprotein-like (AHRD V3.3 *** Q655Y7_ORYSJ)	15	502	54.5	8.80267	280.574	205.435	220.406	185.818	172.469	208.286
Solyc01g098040.3.1	S-adenosyl-L-methionine-dependent methyltransferases superfamily protein (AHRD V3.3 *** Q9MAA9_ARATH)	1	325	36.3	6.92084	13.973	17.6983	0	23.4836	46.2276	25.7733
Solyc01g098090.3.1	meloidogyne-induced giant cell protein DB214	25	739	80.3	6.58734	496.105	431.673	500.819	377.626	446.074	525.189
Solyc01g098100.2.1	60S ribosome subunit biogenesis protein NIP7 homolog (AHRD V3.3 *** A0A1U8E5A6_CAPAN)	7	196	22	8.93158	173.96	215.484	219.63	186.915	256.326	229.959
Solyc01g098110.4.1	Acyltransferase-like protein, chloroplastic (AHRD V3.3 *** A0A2G3BTU6_CAPCH)	7	689	77.1	7.79364	31.101	0	24.1701	24.2682	0	28.8104
Solyc01g098160.3.1	Cyclin-dependent kinase C-2 (AHRD V3.3 *** A0A1U8DWE8_CAPAN)	8	575	64.3	9.02106	50.1655	28.6094	29.2947	47.3114	44.73	43.4404
Solyc01g098170.3.1	Protein HASTY 1 (AHRD V3.3 *** A0A2G2W7K8_CAPBA)	23	1199	132.7	5.62836	34.8783	32.97	29.3862	34.804	29.3236	28.8744
Solyc01g098180.3.1	translation initiation factor eIF-2B subunit epsilon isoform X1 (AHRD V3.3 *** A0A2I4F1W2_9ROSI)	17	732	82.2	4.58978	31.6389	30.3834	21.7185	44.4032	34.7466	32.134
Solyc01g098190.3.1	(Sodium/potassium)/proton exchanger 4	3	536	58.8	7.23675	115.711	100.058	69.1739	193.264	147.372	126.74
Solyc01g098200.3.1	Vesicle-associated protein 1-2 (AHRD V3.3 *** A0A2G2YZ23_CAPAN)	7	316	35.8	7.65851	93.5351	89.9891	76.6752	80.8723	80.2297	83.3573
Solyc01g098230.3.1	Mitochondrial import inner membrane translocase subunit TIM44-2 (AHRD V3.3 *** A0A2G2W7N1_CAPBA)	27	498	56.2	8.83698	228.724	176.321	192.768	189.035	168.686	164.088
Solyc01g098250.4.1	DnaJ domain-containing protein (AHRD V3.3 *** A0A2U1PTF5_ARTAN)	8	993	111.6	8.8067	24.0138	8.97937	13.5806	12.3912	12.4285	19.9568
Solyc01g098320.4.1	DNA-directed RNA polymerase V subunit 5A (AHRD V3.3 *** A0A1U8GKX3_CAPAN)	5	227	26.2	7.70416	22.7805	22.6078	22.5811	13.058	26.1506	14.8166
Solyc01g098340.3.1	DnaJ domain (AHRD V3.3 *** A0A200QQ07_9MAGN)	4	801	90.2	6.14911	15.2964	14.1679	0	3.84836	0	0
Solyc01g098350.3.1	L1_1	2	426	49.4	8.63885	42.3544	0	27.6751	19.3551	23.205	35.9819
Solyc01g098380.4.1	4-hydroxy-tetrahydrodipicolinate reductase 1, chloroplastic-like (AHRD V3.3 *** A0A1U8FAN3_CAPAN)	6	332	36.2	6.018	1473.33	1751.5	1819.88	1626.15	1616.49	1720.62
Solyc01g098390.3.1	Gibberellin receptor (AHRD V3.3 *** E3VJP7_9FABA)	1	349	39.4	6.02399	24.044	26.9963	28.3477	33.7345	32.2844	19.0458
Solyc01g098400.3.1	Histidine phosphotransfer protein (AHRD V3.3 *** A0A0A1WCB7_NICAT)	1	148	17.1	5.2641	31.3124	35.265	23.2116	48.4566	83.7337	44.0963
Solyc01g098430.3.1	Autophagy-related protein 18h (AHRD V3.3 *** A0A2G3BUA1_CAPCH)	5	982	106.3	5.44354	4.78978	7.50085	4.54675	17.2713	10.8941	8.96226
Solyc01g098460.4.1	U6 small nuclear RNA (adenine-(43)-N(6))-methyltransferase (AHRD V3.3 *** A0A2G2W7J1_CAPBA)	6	490	54.4	6.38727	26.6683	24.7284	25.2511	34.6401	27.0795	38.3326
Solyc01g098500.3.1	Sugar facilitator protein 5	2	465	50.1	6.00311	52.8108	26.884	30.6684	52.4976	0	45.9845
Solyc01g098550.3.1	Tryptophan synthase alpha chain (AHRD V3.3 *** A0A2G2W7K5_CAPBA)	8	347	37.4	7.78558	190.755	95.4813	131.44	97.1995	116.768	113.123
Solyc01g098560.3.1	Sugar facilitator protein 8	2	465	50.1	6.21881	13.5861	15.6279	17.2392	20.1627	23.2944	11.7933
Solyc01g098590.3.1	Phosphoglycerate mutase-like protein AT74 (AHRD V3.3 *** A0A2G2YZL9_CAPAN)	9	284	33	7.04779	182.621	171.619	159.783	160.751	125.527	136.925
Solyc01g098610.4.1	glutathione synthetase 2	29	546	61.2	5.85248	1443.19	1394.22	1377.4	1128.51	1049.64	1187.96
Solyc01g098630.3.1	Mitochondrial inner membrane translocase complex, subunit Tim44-related protein (AHRD V3.3 *** B3H4A1_ARATH)	3	299	34.4	10.041	65.7619	88.529	77.886	110.477	89.7831	62.49
Solyc01g098640.3.1	UPF0603 protein, chloroplastic (AHRD V3.3 *** A0A1U8E5D6_CAPAN)	13	289	31.6	6.84564	3900.62	2075.28	2358.41	1818.01	1713.2	2918.83
Solyc01g098650.2.1	GDSL esterase/lipase (AHRD V3.3 *** A0A2G3BUB9_CAPCH)	11	414	45.7	6.97345	314.178	223.259	228.925	290.745	341.297	306.194
Solyc01g098700.4.1	Branched-chain-amino-acid aminotransferase-like protein 1 (AHRD V3.3 *** A0A2G2W7E2_CAPBA)	29	520	58.5	6.664	746.209	688.037	701.313	944.369	1043.12	1012.52
Solyc01g098740.4.1	Protein kinase superfamily protein (AHRD V3.3 *** F4HYK7_ARATH)	1	495	55.5	9.22284	0	0	0	0	0	0
Solyc01g098750.3.1	RING/U-box superfamily protein (AHRD V3.3 *** A0A2U1KJJ9_ARTAN)	3	395	44.3	6.45306	22.6982	20.8963	13.0577	16.7264	22.4569	9.35418
Solyc01g098760.4.1	Heavy metal-associated isoprenylated plant protein (AHRD V3.3 *-* A0A2R6PK24_ACTCH)	9	427	45.1	8.84991	173.512	119.895	108.384	162.303	132.257	181.46
Solyc01g098780.3.1	Signal peptidase complex subunit 3 (AHRD V3.3 *** A0A2G2XZA0_CAPAN)	4	167	19	9.01495	260.716	275.101	241.302	340.958	221.87	320.233
Solyc01g098810.4.1	Alpha-crystallin domain-containing protein 22.3 (AHRD V3.3 *** A0A1U8E442_CAPAN)	4	230	24.6	5.17499	154.615	86.4624	92.6472	107.784	115.562	120.452
Solyc01g098840.3.1	Mevalonate kinase (AHRD V3.3 *** A0A2G3BUF3_CAPCH)	5	392	41.5	5.57916	121.07	99.9637	80.0982	128.833	135.071	138.818
Solyc01g098850.3.1	NAD(P)-binding Rossmann-fold superfamily protein (AHRD V3.3 *** A0A1P8AU36_ARATH),Pfam:PF13561	10	340	37.1	8.53632	31.4219	19.7686	24.4523	0	0	45.8108
Solyc01g098870.3.1	hypothetical protein (AHRD V3.3 *-* AT1G54920.2)	4	1088	118.2	4.46661	14.5525	7.18864	5.37626	11.8828	15.7992	27.0901
Solyc01g098880.3.1	serine--tRNA ligase-like (AHRD V3.3 *** A0A2I4DVH0_9ROSI)	29	447	51	6.21356	2390.49	2582.32	2740.43	2152.13	2384.39	2495.09
Solyc01g098900.3.1	Protein YIPF (AHRD V3.3 *** A0A1U8DU83_CAPAN)	4	280	30.7	5.88959	280.958	209.032	197.979	266.542	201.069	203.67
Solyc01g098910.3.1	Peroxisomal adenine nucleotide carrier 1 (AHRD V3.3 *** A0A1U8DU94_CAPAN)	3	184	20.3	9.96551	38.7303	39.6311	30.0027	50.6136	33.3217	47.2368
Solyc01g098920.4.1	Mitochondrial Rho GTPase (AHRD V3.3 *** A0A2G2XZV8_CAPAN)	31	645	71.5	5.31012	763.26	763.587	702.369	782.35	767.225	793.686
Solyc01g098950.3.1	Glyceraldehyde-3-phosphate dehydrogenase (AHRD V3.3 *** A0A2G3C9S8_CAPCH)	1	278	30.7	6.70807	8322.05	10185.8	11777.1	6416.37	12474.7	10125.7
Solyc01g098990.4.1	DUF1995 domain protein%2C putative (DUF1995) (AHRD V3.3 *** AT5G27560.4)	5	316	35.9	4.87457	67.5197	81.4964	73.3277	113.183	171.816	115.022
Solyc01g099020.3.1	GDSL esterase/lipase (AHRD V3.3 *** A0A199UFA2_ANACO)	4	380	42.6	5.46832	13.7961	8.62157	12.3863	23.8882	16.5086	14.9952
Solyc01g099030.4.1	GDSL esterase/lipase At5g03980-like (AHRD V3.3 *** A0A1U8DUA9_CAPAN)	3	375	41.8	5.63263	16.6233	14.7	8.06384	17.1108	12.2775	13.305
Solyc01g099040.4.1	GDSL esterase/lipase (AHRD V3.3 *** A0A199UFA2_ANACO)	7	404	45.4	6.38287	0	0	0	31.7051	20.7492	36.9392
Solyc01g099050.3.1	GDSL esterase/lipase At5g03980-like (AHRD V3.3 *** A0A1U8DUA9_CAPAN)	1	377	42.9	6.81647	0	2.49624	2.69555	0	0	4.4065
Solyc01g099090.3.1	Mannosylglycoprotein endo-beta-mannosidase (AHRD V3.3 *** A0A2G2Y0C1_CAPAN)	44	969	110.6	5.95111	1738.41	1670.98	1761.01	1702.41	1579.27	1565.34
Solyc01g099100.4.1	Long-chain acyl-CoA synthetase 6 (AHRD V3.3 *** A0A2U1MVC5_ARTAN)	21	696	77	6.89337	251.388	251.762	243.048	363.201	291.449	310.987
Solyc01g099110.4.1	Xaa-Pro aminopeptidase (AHRD V3.3 *** A0A2I0XJM9_9ASPA)	21	707	78.7	5.9892	497.67	429.218	449.725	453.69	433.636	539.539
Solyc01g099120.4.1	Protein AUXIN RESPONSE 4 (AHRD V3.3 *-* A0A2G2Y0B6_CAPAN)	9	253	28.2	6.16351	79.7594	71.939	56.9754	94.4329	99.2722	86.9899
Solyc01g099150.5.1.1	Lipoxygenase (AHRD V3.3 *** K4B0V2_SOLLC)	25	895	101.2	6.7619	123.725	121.982	119.186	166.461	174.429	134.757
Solyc01g099160.4.1	lipoxygenase	26	889	100.7	5.59869	181.918	225.155	193.82	254.214	241.268	232.698
Solyc01g099170.4.1	Lipoxygenase (AHRD V3.3 *-* M1CAP3_SOLTU)	5	511	57.9	6.14838	1605.88	1026.36	943.247	1096.03	1050.94	1442.07
Solyc01g099190.4.1	lipoxygenase B	56	858	97	5.51642	4844.83	3805.51	3937.13	8182.03	8447.45	9233.17
Solyc01g099230.3.1	Zinc finger protein VAR3, chloroplastic (AHRD V3.3 *-* A0A1J3GSM9_NOCCA)	3	783	89.7	6.66107	16.9608	19.4464	22.6682	24.3195	26.5078	26.1935
Solyc01g099240.4.1	2-hydroxy-3-oxopropionate reductase (AHRD V3.3 *** A0A2Z5T525_9BACI)	13	366	38.9	8.43866	634.038	522.751	523.296	429.256	413.733	568.029
Solyc01g099280.3.1	Sucrose nonfermenting 4-like protein (AHRD V3.3 *** A0A1U8DUB7_CAPAN)	13	483	53.1	6.05231	185.578	196.829	142.444	161.656	149.044	196.685
Solyc01g099310.4.1	cyclinH1_1	5	328	37.3	6.43292	42.164	54.7111	51.8327	59.1271	89.6816	56.2767
Solyc01g099340.3.1	Protein indeterminate-domain 12 (AHRD V3.3 *** A0A2G2W7U4_CAPBA)	5	424	47.4	8.92206	117.97	96.5057	90.6946	82.4917	94.4189	116.591
Solyc01g099350.3.1	Acyl-CoA-binding domain-containing protein 4 (AHRD V3.3 *** A0A2G2Y0B8_CAPAN)	36	669	72.9	5.12701	1771.78	1155.71	1341.86	1282.76	1240.06	1537.52
Solyc01g099360.3.1	Tudor/PWWP/MBT superfamily protein (AHRD V3.3 *-* F4K4D6_ARATH)	19	1011	111.1	9.36957	43.073	39.58	39.2538	35.6031	44.7156	40.1623
Solyc01g099370.3.1	Calcium-dependent lipid-binding (CaLB domain) family protein (AHRD V3.3 *-* F4JK83_ARATH)	6	278	30.2	6.65643	200.418	235.15	243.593	468.054	483.493	429.369
Solyc01g099400.4.1	WD-40 repeat containing protein (AHRD V3.3 *** A0A0K0XR34_TOBAC)	9	317	34.6	9.21625	197.943	184.314	227.102	165.772	225.676	206.632
Solyc01g099410.3.1	Histone H2A (AHRD V3.3 *** A0A0H5QLQ1_9EUKA)	3	146	15.3	10.5436	63.3535	44.393	43.1521	36.9211	59.777	37.8763
Solyc01g099520.3.1	Rapid alkalinization factor (AHRD V3.3 *** RALF_TOBAC)	8	114	12.3	8.49457	1317.12	1245.03	1127.68	1334.62	1450.08	1229.48
Solyc01g099590.4.1	glutathione-S-transferase	4	242	27.7	6.51093	117.244	91.7374	76.9902	113.684	97.0939	91.7456
Solyc01g099600.4.1	heavy metal-associated isoprenylated plant protein 3-like (AHRD V3.3 *** A0A1S3XS77_TOBAC)	9	375	40.8	6.3476	56.2982	42.4377	49.6391	34.9345	24.1912	42.2703
Solyc01g099630.4.1	xyloglucan endotransglucosylase-hydrolase 1	11	327	37.8	9.35626	7195.47	7233.06	5944.12	8092.05	9318.33	9753.42
Solyc01g099660.4.1	Heat shock protein 70 family (AHRD V3.3 *** A0A200QCN5_9MAGN)	25	669	74.6	5.35797	23.7089	15.6632	16.9129	17.0105	26.1096	21.8442
Solyc01g099670.3.1	meloidogyne-induced giant cell protein db212	9	182	20.1	9.7619	8418.44	8798.11	7448.68	8113.34	8123.06	8716.94
Solyc01g099680.3.1	Rubber elongation factor (AHRD V3.3 *** A0A2U1LDB4_ARTAN)	11	227	24.7	9.2171	136.796	141.262	113.276	119.438	106.799	168.648
Solyc01g099690.3.1	ATP-dependent Clp protease proteolytic subunit (AHRD V3.3 *** A0A1U8E4F5_CAPAN)	12	326	36	6.32025	604.242	625.963	645.983	628.338	620.751	621.125
Solyc01g099700.3.1	T-box protein (AHRD V3.3 *** AT5G27710.1)	6	327	36.8	5.87848	89.6003	72.9763	72.2628	55.5999	56.1818	51.9135
Solyc01g099720.2.1	F-actin-capping protein subunit alpha (AHRD V3.3 *** A0A2G2XXJ8_CAPAN)	9	344	39.9	5.13532	151.266	130.862	110.994	132.413	120.207	121.054
Solyc01g099740.4.1	U6 snRNA-associated Sm-like protein LSm4 (AHRD V3.3 *-* A0A328E599_9ASTE)	6	151	16.2	9.92328	1042.47	1044.51	1007.45	706.127	796.435	884.44
Solyc01g099750.2.1	Heparan-alpha-glucosaminide N-acetyltransferase-like protein (DUF1624) (AHRD V3.3 *** Q94CC1_ARATH)	3	470	53.2	8.57599	20.0121	25.7303	19.7691	30.2597	24.1775	36.1609
Solyc01g099760.3.1	LeMA-1 putatve Mg-dependent ATPase 1	24	458	51.7	5.23187	3135.16	2724.71	2943.7	2619.71	2692.2	3162.62
Solyc01g099770.3.1	meloidogyne-induced giant cell protein DB141	3	168	18.9	4.55377	454.523	295.099	438.631	446.993	391.585	550.036
Solyc01g099780.3.1	Translationally controlled tumor protein (AHRD V3.3 *** U3SXQ9_NICBE)	9	168	18.9	4.53986	9397.58	4230.03	6365.16	6535.78	7388.44	10796.6
Solyc01g099790.3.1	RING/U-box superfamily protein (AHRD V3.3 *-* A0A0U9HU46_KLENI)	5	426	45.9	5.98871	53.5919	46.5254	45.8614	46.0712	55.0596	51.9671
Solyc01g099810.3.1	Serine/arginine-rich-splicing factor SR34 (AHRD V3.3 *-* A0A0M9UMW1_NICAT)	12	264	30.2	9.95209	697.733	707.766	719.16	975.882	980.977	1069.59
Solyc01g099830.3.1	60S ribosomal protein L22 (AHRD V3.3 *** A0A1Y1HUA2_KLENI)	11	125	14	9.46954	8821.9	7313.29	8449.97	7731.13	8229.14	9215.99
Solyc01g099840.3.1	Dormancy/auxin associated protein (AHRD V3.3 *** A0A2K3MXX9_TRIPR)	8	128	13.9	9.88397	417.086	292.154	305.599	541.897	462.459	576.985
Solyc01g099850.3.1	Folate receptor-like (AHRD V3.3 *** A0A200PWQ4_9MAGN)	8	293	32.4	9.05499	244.527	212.736	207.183	147.618	175.893	211.629
Solyc01g099860.3.1	Serine/threonine-protein phosphatase (AHRD V3.3 *** A0A1U8DUK9_CAPAN)	10	315	35.5	5.44367	76.8117	44.935	36.7622	38.0367	35.7284	60.0224
Solyc01g099890.3.1	Translation machinery-associated protein 20 (AHRD V3.3 *** U9U144_RHIID)	8	181	20.1	9.05585	907.214	699.009	627.364	762.094	946.995	866.466
Solyc01g099900.4.1	60S ribosomal protein L18, putative, expressed (AHRD V3.3 *** Q10LN7_ORYSJ)	9	187	20.8	10.7549	11238.8	10857.2	11263	11126.3	9789.75	10754.2
Solyc01g099960.4.1	Pectinesterase (AHRD V3.3 *** A0A1U8E4I6_CAPAN)	3	581	65.8	8.93365	2668.14	8963.38	9843.79	9762.41	12162.2	7416.68
Solyc01g100030.5.1.1	deoxyuridine triphosphatase	9	223	24.1	6.29864	331.903	250.101	257.095	226.708	222.011	229.325
Solyc01g100050.3.1	TOPLESS 3	38	1132	124.7	6.68378	417.045	440.503	422.667	493.746	430.453	474.435
Solyc01g100060.4.1	Pre-mRNA-splicing factor 38A (AHRD V3.3 *-* A0A2G2V7Y2_CAPBA)	17	406	49.2	9.13654	46.7165	44.5637	40.9751	39.4185	44.2121	41.9251
Solyc01g100080.3.1	Single-stranded DNA-binding protein, mitochondrial (AHRD V3.3 *** A0A2G2V7W4_CAPBA)	9	211	23.4	8.33051	102.135	68.1918	80.0755	75.406	85.4352	74.6724
Solyc01g100110.4.1	Protein phosphatase 2C family protein (AHRD V3.3 *** A0A2U1PE44_ARTAN)	7	427	46.1	6.90521	101.405	121.049	104.583	113.948	102.367	116.287
Solyc01g100120.4.1	Kinesin-like protein (AHRD V3.3 *** A0A2G2XY75_CAPAN)	1	1015	111.6	7.03546	114.158	0	57.9897	25.8795	0	48.0855
Solyc01g100140.4.1	Dehydration-induced 19-like protein (AHRD V3.3 *** E3T7S4_GOSHI)	4	166	18	8.96246	52.0712	56.9876	57.624	41.3122	60.1108	54.1589
Solyc01g100160.3.1	Dehydration-induced 19-like protein (AHRD V3.3 *-* E3T7S4_GOSHI)	2	123	14.1	4.62189	28.9101	28.748	55.2718	51.0439	95.5925	44.9377
Solyc01g100170.3.1	Syntaxin (AHRD V3.3 *** A0A2G3AXP6_CAPCH)	5	324	36.1	8.43158	85.7919	133.827	108.608	160.84	198.111	105.266
Solyc01g100190.4.1	Protein misato 1-like (AHRD V3.3 *** A0A2K3NYQ0_TRIPR)	21	590	65.5	4.92938	137.634	129.498	130.433	132.156	162.963	145.813
Solyc01g100230.3.1	DnaJ-like protein subfamily B member 6 (AHRD V3.3 *** A0A2G2V7W8_CAPBA)	2	164	18.4	5.26154	8.57388	6.60565	0	5.00574	0	0
Solyc01g100320.3.1	Disulfide-isomerase-like protein (AHRD V3.3 *** B3TLY7_ELAGV)	26	359	39.5	5.43024	10920.3	8906.46	9893.16	6703.14	7558.2	9689.1
Solyc01g100330.3.1	Zinc finger matrin-type protein 2 (AHRD V3.3 *** A0A1U8DUS0_CAPAN)	7	202	23.5	9.29828	48.8412	42.6529	41.4486	31.6631	30.63	32.4817
Solyc01g100350.3.1	GTP-binding protein (AHRD V3.3 *** Q9SDK4_ORYSJ)	7	193	22	6.91242	160.22	171.292	176.039	148.301	152.79	198.904
Solyc01g100360.4.1	Dihydrolipoyl dehydrogenase (AHRD V3.3 *** A0A2U1LTA9_ARTAN)	27	570	60.2	6.81647	2329.52	1667.45	1800.76	1573.32	1477.26	1865.93
Solyc01g100370.3.1	Adenine nucleotide alpha hydrolases-like superfamily protein (AHRD V3.3 *** A0A2U1PDN0_ARTAN)	7	166	18	6.4173	2313.85	2910.11	2798.78	2183.63	1959.23	2407.68
Solyc01g100380.4.1	Calreticulin (AHRD V3.3 *** A0A2G3AWT5_CAPCH)	39	417	47.6	4.50458	17091.6	16085.6	17972.9	17504.6	17772.8	18388.9
Solyc01g100400.3.1	Pseudouridine synthase (AHRD V3.3 *** A0A200PWH1_9MAGN)	4	338	37.8	8.93512	19.775	14.0605	19.7605	24.4985	30.6948	10.6796
Solyc01g100410.3.1	Iron-sulfur cluster insertion protein erpA (AHRD V3.3 *** G1XXB6_9PROT)	3	160	17.7	6.1225	152.232	118.459	121.68	102.958	90.9444	115.955
Solyc01g100420.3.1	Peptide chain release factor 2 (AHRD V3.3 *** B6SY98_MAIZE)	6	479	53.7	6.05633	26.718	30.7052	30.9349	35.102	28.405	37.2986
Solyc01g100430.3.1	rRNA adenine N(6)-methyltransferase (AHRD V3.3 *** A0A2G3AWT6_CAPCH)	2	354	39.5	9.34833	17.7454	32.9976	16.3074	34.5828	30.7845	17.4197
Solyc01g100480.3.1	hypothetical protein (AHRD V3.3 *** AT1G56423.1)	3	274	29.8	4.75336	44.6097	32.3062	19.7818	0	0	29.8246
Solyc01g100500.3.1	microfibrillar-associated protein 1-like (AHRD V3.3 *** A0A2I4G8F8_9ROSI)	12	430	50.9	5.05719	224.249	235.677	236.209	262.781	292.316	211.295
Solyc01g100510.4.1	knotted 4	5	346	39.2	5.29999	62.4257	74.5067	75.3745	71.4794	83.1917	55.3856
Solyc01g100520.3.1	Clp protease 2 proteolytic subunit	7	299	32.4	8.77606	584.021	670.085	655.171	629.189	667.936	707.805
Solyc01g100570.4.1	Nucleolar protein 56 (AHRD V3.3 *** A0A1U8DUW6_CAPAN)	27	553	62.1	8.39569	704.481	744.363	626.111	641.617	531.987	627.738
Solyc01g100580.3.1	Pentatricopeptide repeat (AHRD V3.3 *** A0A200R237_9MAGN)	12	482	55.5	8.27081	112.908	80.4448	82.8036	79.4166	98.1769	116.781
Solyc01g100590.3.1	Heme binding protein (AHRD V3.3 *** Q9LZQ3_ARATH)	5	360	40	5.19952	115.792	122.337	98.7665	91.5638	88.9647	116.942
Solyc01g100650.3.1	NHL repeat-containing protein 2-like (AHRD V3.3 *** A0A2K3NND0_TRIPR)	36	1077	117.1	5.53729	512.029	358.018	325.624	353.013	418.956	473.19
Solyc01g100720.3.1	Importin subunit alpha (AHRD V3.3 *** A0A2G3AWX1_CAPCH)	18	534	59.1	5.21893	1237.01	1089.68	1004.45	987.457	1130.61	1017.79
Solyc01g100730.3.1	Rhodanese-like domain-containing protein 6 (AHRD V3.3 *** A0A1U8DXD0_CAPAN)	6	610	68.1	6.26764	11.2433	14.4897	24.8722	25.7717	32.1552	29.4807
Solyc01g100740.4.1	Xaa-pro aminopeptidase (AHRD V3.3 *** A0A1J9S034_9PEZI)	11	435	48.5	5.46918	219.975	185.713	204.1	148.791	140.57	151.868
Solyc01g100750.2.1	DUF538 domain-containing protein (AHRD V3.3 *** A0A1Q3CLQ5_CEPFO)	5	163	18.3	6.18915	1959.19	1091.63	832.507	2142.61	810.42	2565.57
Solyc01g100760.2.1	DUF538 domain-containing protein (AHRD V3.3 *** A0A1Q3CLQ5_CEPFO)	2	164	18.5	6.19769	28.3886	0	0	0	0	0
Solyc01g100770.2.1	DUF538 domain-containing protein (AHRD V3.3 *** A0A1Q3CLQ5_CEPFO)	4	177	20.2	6.39447	43.8376	51.2773	45.9575	48.1271	42.2568	48.1872
Solyc01g100780.3.1	Agenet-like domain-containing protein (AHRD V3.3 *** A0A2U1NB46_ARTAN)	10	327	38	4.87433	113.85	96.7253	96.1319	75.8414	72.4379	78.0015
Solyc01g100810.3.1	Neutral/alkaline invertase (AHRD V3.3 *** V5N4X0_MANES)	4	653	74.5	8.18146	9.66342	19.5273	24.3513	36.1995	16.6712	17.8778
Solyc01g100820.3.1	AP-3 complex subunit mu (AHRD V3.3 *** A0A2G2V6N1_CAPBA)	5	415	46.4	6.02484	63.0943	70.178	51.3475	97.5341	75.9395	49.1646
Solyc01g100840.3.1	Trafficking protein particle complex subunit 4 (AHRD V3.3 *** A0A1U8GQD3_CAPAN)	4	141	15.9	5.45392	97.4485	50.7626	47.8221	67.4191	63.7797	62.8569
Solyc01g100850.3.1	ABC transporter-like (AHRD V3.3 *** A0A200QSY4_9MAGN)	7	328	36.8	9.01849	21.3254	27.163	26.636	49.5675	42.593	45.6017
Solyc01g100930.3.1	GDSL esterase/lipase (AHRD V3.3 *** A0A1U8GQF3_CAPAN)	12	371	41.1	7.04108	397.666	301.71	352.377	452.395	464.165	692.906
Solyc01g100940.2.1	protein NIM1-INTERACTING 1-like isoform X2 (AHRD V3.3 -** XP_020213781.1)	1	147	17.1	4.9234	0	4.4747	0	7.77257	5.03942	10.5448
Solyc01g100960.3.1	Glucose-6-phosphate 1-dehydrogenase (AHRD V3.3 *** A0A1U8GXG1_CAPAN)	6	595	66.6	5.90717	20.4355	17.3921	11.9526	28.2346	22.3545	18.1118
Solyc01g100970.3.1	Peptidase C15 (AHRD V3.3 *** A0A200R1U9_9MAGN)	7	219	24	6.07208	1315.04	1152.04	1149.68	997.761	1149.96	1295.92
Solyc01g101000.3.1	Protein kinase domain (AHRD V3.3 *** A0A200QSW1_9MAGN)	8	409	46.4	8.71417	55.5095	53.5232	43.8072	67.4864	63.8278	43.3723
Solyc01g101010.4.1	RNA polymerase II subunit B1 CTD phosphatase RPAP2-like protein (AHRD V3.3 *-* AT5G26760.2)	7	351	39	8.56635	36.7578	29.7682	24.3467	40.4082	34.0995	32.3923
Solyc01g101020.4.1	FACT complex subunit SPT16 (AHRD V3.3 *** A0A2G3AVF8_CAPCH)	9	1067	120	5.4671	95.0229	69.0899	70.674	122.231	100.047	95.0968
Solyc01g101040.3.1	ATP-citrate synthase (AHRD V3.3 *** B6TD54_MAIZE)	11	423	46.5	5.3681	3206.74	2926.19	2852.43	4232.49	3804.83	2929.38
Solyc01g101060.4.1	S-adenosyl-L-methionine synthetase	19	393	43.3	5.51837	12596.4	14049.1	14077.4	24068.8	29558.6	24847.6
Solyc01g101100.4.1	Protein kinase superfamily protein (AHRD V3.3 *** A0A2U1K9U7_ARTAN)	3	251	28.5	6.40106	56.6925	62.0519	57.9084	73.8033	70.1423	72.7395
Solyc01g101140.4.1	Endonuclease or glycosyl hydrolase (AHRD V3.3 *-* A0A2U1M909_ARTAN)	10	625	67.6	9.18378	87.7547	76.6896	56.5953	71.3763	47.1676	64.5244
Solyc01g101160.2.1	hypothetical protein (AHRD V3.3 *-* AT1G09520.1)	1	351	37.9	8.96906	62.6164	96.4444	80.2843	87.1101	78.4418	54.7008
Solyc01g101225.1.1	Transposase, MuDR, Zinc finger, SWIM-type, MULE transposase domain protein (AHRD V3.3 *** A0A2U1MQR5_ARTAN)	1	772	87.2	5.97333	0	0	0	0	0	0
Solyc01g101240.4.1	aspartic protease precursor	23	543	59.2	5.86163	2171.42	1704.24	1934.09	2414.37	2533.59	2424.89
Solyc01g101250.3.1	G-patch domain-containing protein (AHRD V3.3 *** A0A1Q3DGV7_CEPFO)	8	301	35	5.82953	52.1085	37.1149	31.8094	26.6209	29.5869	28.6396
Solyc01g102310.3.1	60S ribosomal protein L34 (AHRD V3.3 *-* A0A2G2VNY7_CAPBA)	65	751	82.2	4.29718	2775.68	1547.85	1715.36	2061.57	1851.78	1852.59
Solyc01g102330.3.1	Carbohydrate esterase, putative (DUF303) (AHRD V3.3 *** Q0WNN6_ARATH)	11	268	29.2	8.94159	3874.22	2766.74	2899.72	3250.78	2486.45	4537.32
Solyc01g102340.3.1	R2R3MYB transcription factor 61	4	426	47.8	7.9892	21.0678	21.7679	20.5171	23.843	21.3469	7.64087
Solyc01g102350.3.1	Pectin acetylesterase (AHRD V3.3 *** K4B1G3_SOLLC)	15	415	46.3	8.24689	193.876	208.431	200.379	210.816	217.529	198.928
Solyc01g102370.4.1	Flap endonuclease 1 (AHRD V3.3 *** A0A2G2W895_CAPBA)	12	382	42.6	8.46393	78.8102	78.1156	68.1345	91.9527	96.251	71.5931
Solyc01g102390.4.1	Germin-like protein (AHRD V3.3 *** O65358_SOLTU)	3	283	30.6	9.35223	2675.12	2010.75	1560.21	1110.45	877.395	1837.96
Solyc01g102410.3.1	Glutamine--tRNA ligase (AHRD V3.3 *** A0A2I0WQV3_9ASPA)	39	740	84.2	6.93768	240.152	260.229	245.75	398.433	403.326	364.711
Solyc01g102440.3.1	organic solute transporter ostalpha protein (DUF300) (AHRD V3.3 *-* AT5G26740.3)	2	126	14.2	8.79291	38.3694	16.9191	23.2175	25.1713	7.81918	31.65
Solyc01g102460.4.1	ubiquitin carboxyl-terminal hydrolase-like protein (AHRD V3.3 --* AT5G26720.1)	1	157	17.3	8.24542	28.1816	29.4815	21.7778	30.6839	51.9549	23.6577
Solyc01g102470.2.1	Pentatricopeptide repeat (AHRD V3.3 *-* A0A200QSP1_9MAGN)	9	323	35.8	8.82208	83.8432	107.606	110.067	63.7775	115.061	72.5149
Solyc01g102490.3.1	NADPH:adrenodoxin oxidoreductase, mitochondrial (AHRD V3.3 *** A0A2G2XXN3_CAPAN)	15	391	42.9	7.07892	631.037	541.216	596.833	457.72	393.868	468.417
Solyc01g102510.4.1	Transducin/WD40 repeat-like superfamily protein (AHRD V3.3 *** F4KIH8_ARATH)	55	1434	152.8	7.60248	199.311	213.483	192.945	259.631	261.093	236.926
Solyc01g102520.4.1	MLO-like protein (AHRD V3.3 *** K4B1I0_SOLLC)	3	484	55.4	8.85944	38.9907	32.6647	25.6074	33.3084	18.4836	16.5627
Solyc01g102530.3.1	SNARE associated Golgi protein (AHRD V3.3 *** A0A200R1H8_9MAGN)	1	335	38.3	8.98773	6.38303	4.63674	3.29076	2.90898	4.10792	2.73268
Solyc01g102540.3.1	hpoxia-induced protein 242	7	1106	124.6	6.00824	0	4.58714	0	18.2526	0	33.911
Solyc01g102550.4.1	nuclear pore complex protein NUP160 isoform X4 (AHRD V3.3 *-* A0A2I4G5Z6_9ROSI),Pfam:PF11715	2	306	32.9	6.12091	13.9495	34.6227	0	51.8924	61.3094	35.6394
Solyc01g102560.2.1	Eukaryotic translation initiation factor 3 subunit C (AHRD V3.3 *-* A0A2G2W8F5_CAPBA)	10	310	34.7	9.93292	85.8069	107.753	72.6607	160.776	150.284	116.979
Solyc01g102570.4.1	Eukaryotic translation initiation factor 3 subunit C (AHRD V3.3 *-* A0A2G3BUN7_CAPCH)	7	354	40	4.57111	108.447	59.0529	34.4695	82.3615	63.4886	70.3593
Solyc01g102580.3.1	endo-1,4-beta-glucanase (Cel3)	2	617	68.6	8.94281	69.1103	22.6773	14.1055	33.7656	41.4877	21.0126
Solyc01g102590.3.1	Eukaryotic translation initiation factor 3 subunit C (AHRD V3.3 *-* A0A2G2W8F5_CAPBA)	3	410	46	9.67389	52.7682	26.3939	42.4838	45.2117	48.5148	65.4243
Solyc01g102610.3.1	Ferric reduction oxidase 6 (AHRD V3.3 *** A0A2G3BUN6_CAPCH)	2	740	83.1	7.99335	24.5122	66.8292	50.3756	0	72.5056	31.664
Solyc01g102660.4.1	Glutathione S-transferase (AHRD V3.3 *** A0A2U1NYU9_ARTAN)	11	222	25.3	5.45416	2179.51	1465.26	1526.45	1609.32	1637.05	1870.62
Solyc01g102700.4.1	Leucine-rich repeat receptor-like protein kinase 1 (AHRD V3.3 *** A0A1P8SF01_NICBE)	12	1022	112.4	6.10248	138.038	130.116	135.905	126.336	175.692	165.244
Solyc01g102710.2.1	Leucine-rich repeat receptor-like protein kinase 1 (AHRD V3.3 *** A0A1P8SF01_NICBE)	2	951	105.2	5.85748	4.70731	9.95637	0	0	0	0
Solyc01g102730.3.1	NAD(P)-binding Rossmann-fold superfamily protein (AHRD V3.3 *** Q9ZVQ2_ARATH)	10	326	35	5.66449	87.2476	119.977	100.104	221.525	179.342	216.762
Solyc01g102750.3.1	PHD finger protein ALFIN-LIKE 6 (AHRD V3.3 *** A0A2G2XXF4_CAPAN)	4	249	28.1	5.086	44.9022	25.386	22.0238	72.0292	47.46	70.8674
Solyc01g102760.3.1	PHD finger protein ALFIN-LIKE 8 (AHRD V3.3 *** A0A1U8DXM3_CAPAN)	2	248	27.9	4.97919	25.9005	51.7066	19.5315	19.2591	13.1414	45.1291
Solyc01g102800.3.1	Histidine--tRNA ligase, cytoplasmic (AHRD V3.3 *** A0A2G3BUL7_CAPCH)	35	880	96.3	6.05316	384.287	287.646	287.704	299.883	289.155	438.782
Solyc01g102820.4.1	2-C-methyl-D-erythritol 4-phosphate cytidylyltransferase (AHRD V3.3 *** A9ZN09_HEVBR)	17	307	34.2	5.83832	2023.42	2094.72	2075	1686.41	2029.29	2147.74
Solyc01g102830.3.1	NADH dehydrogenase [ubiquinone] 1 beta subcomplex subunit 3-A (AHRD V3.3 *** A0A1U8E6J2_CAPAN)	5	71	7.9	9.85577	614.739	756.125	683.268	680.962	818.548	774.169
Solyc01g102940.3.1	Methionine S-methyltransferase (AHRD V3.3 *** A0A2G2W8J7_CAPBA)	26	1083	121.2	5.57111	161.866	135.311	123.329	210.656	188.971	175.467
Solyc01g102950.3.1	Lycopene beta/epsilon cyclase protein (AHRD V3.3 *** A0A2U1QDC2_ARTAN)	5	609	67.4	5.67828	6.62489	4.67587	3.17712	12.0647	6.36418	11.6694
Solyc01g102960.3.1	22.0 kDa class IV heat shock protein (AHRD V3.3 *** A0A2G3ATG3_CAPCH)	11	189	21.6	7.89154	475.485	412.601	415.434	229.531	243.503	233.432
Solyc01g102970.3.1	squamous cell carcinoma antigen recognized by T-cells 3-like (AHRD V3.3 *** A0A2I4EEH0_9ROSI)	21	871	98.2	5.98566	56.0101	56.6908	49.8789	59.6831	54.1391	52.701
Solyc01g103010.4.1	Cullin-associated NEDD8-dissociated protein 1 (AHRD V3.3 *** A0A2G2W8I3_CAPBA)	39	1217	134.7	5.73114	182.747	145.18	152.702	268.125	278.283	266.909
Solyc01g103020.4.1	nucleic acid binding/RNA binding protein (AHRD V3.3 *** AT2G02570.4)	8	299	33.3	5.38104	41.1235	43.3688	42.2389	32.2626	28.6345	52.4407
Solyc01g103040.4.1	mitotic spindle checkpoint protein MAD1 (AHRD V3.3 *** A0A2I4EES6_9ROSI)	27	721	82.4	5.38715	150.586	122.331	122.514	138.567	127.078	138.684
Solyc01g103050.3.1	Auxin Response Factor 1	3	654	72.6	6.14447	0	13.7986	17.3569	19.5189	36.3256	14.1258
Solyc01g103100.3.1	NAD(P)-binding Rossmann-fold superfamily protein (AHRD V3.3 *** A0A2U1N9F9_ARTAN)	12	313	33.7	9.64032	152.705	70.1474	79.0431	51.3073	58.2967	147.034
Solyc01g103110.3.1	GNAT family N-acetyltransferase (AHRD V3.3 *** A0A248JVD2_9PROT)	7	466	52.8	7.26141	37.4896	34.9417	35.1252	67.2207	65.1019	27.4052
Solyc01g103120.3.1	Dynamin-2B (AHRD V3.3 *** A0A2G2W8L1_CAPBA)	8	295	32.4	8.69269	22.4158	31.2502	29.4169	46.1945	49.4302	45.1335
Solyc01g103130.2.1	Dynamin (AHRD V3.3 *** A0A2U1N3P9_ARTAN)	9	607	65.8	9.00873	45.7888	41.7947	33.7356	47.7145	38.3824	54.0184
Solyc01g103140.3.1	Chloride channel protein (AHRD V3.3 *** K4B1P0_SOLLC)	9	776	84.6	8.5307	12.827	10.4625	7.9358	8.99173	11.0019	10.1591
Solyc01g103150.3.1	Core-2 i-branching beta-n-acetylglucosaminyltransferase family protein (AHRD V3.3 *** A0A2K3MN76_TRIPR)	5	406	46.7	8.48505	19.9717	27.676	23.694	39.2916	50.8501	34.6829
Solyc01g103160.3.1	Pentatricopeptide repeat-containing protein (AHRD V3.3 *** A0A2G2Y1S8_CAPAN)	32	974	107.6	8.83368	139.812	133.683	123.545	146.71	132.812	119.849
Solyc01g103220.3.1	Cytochrome c (AHRD V3.3 *** A0A2G3BUT2_CAPCH)	3	112	12.1	9.49017	374.028	559.171	488.259	475.411	489.574	443.823
Solyc01g103230.3.1	Non-lysosomal glucosylceramidase (AHRD V3.3 *** A0A2G3BUU5_CAPCH)	13	954	106.2	5.43671	35.539	27.6288	32.8493	58.3593	51.7121	48.2627
Solyc01g103250.4.1	Zinc finger CCCH domain-containing protein (AHRD V3.3 *-* A0A2K3NPU7_TRIPR)	6	277	32.2	8.68793	24.0161	17.5804	24.6551	38.3068	18.8828	36.6665
Solyc01g103350.3.1	Cyclin-dependent kinase C-2 (AHRD V3.3 *** A0A2G2Y1M4_CAPAN)	3	732	81.2	8.92487	8.5248	7.19848	6.68015	12.6404	13.7921	5.77456
Solyc01g103370.3.1	small GTP-binding protein B	6	202	22.5	5.33466	125.478	97.9245	115.924	129.184	101.927	134.343
Solyc01g103380.4.1	Ras GTPase (AHRD V3.3 *** K2QMU3_MACPH)	7	268	29.8	6.06586	247.024	347.397	256.279	415.282	339.997	314.344
Solyc01g103410.3.1	KH domain-containing protein (AHRD V3.3 *** A0A2G2W8I6_CAPBA)	9	295	33.5	8.98285	25.3517	19.6747	18.936	24.8165	20.4441	20.4825
Solyc01g103420.4.1	Regulator of nonsense transcripts UPF3 (AHRD V3.3 *** A0A2I0X275_9ASPA)	14	496	55.2	9.81598	245.038	188.302	193.198	202.314	184.744	179.032
Solyc01g103430.4.1	Shaggy-related protein kinase kappa (AHRD V3.3 *** A0A2G3BUT0_CAPCH)	4	422	47.9	8.53839	45.8183	62.9338	67.7917	73.5917	52.9462	44.0208
Solyc01g103440.3.1	Phosphoribosylamine--glycine ligase (AHRD V3.3 *** A0A2G2Y1L3_CAPAN)	14	514	54.8	5.52557	566.388	507.482	508.555	435.103	541.343	434.809
Solyc01g103450.3.1	70 kDa heat shock protein (AHRD V3.3 *** Q2QV45_ORYSJ)	34	703	74.9	5.19818	18453.9	13036	14543.9	11428	10994.2	15081.6
Solyc01g103480.3.1	Coatomer subunit delta (AHRD V3.3 *** A0A2G2W8M4_CAPBA)	23	527	57.8	5.53864	7192.44	5752.82	5667.74	6160.04	7337.5	6614.89
Solyc01g103490.3.1	MACPF domain-containing protein (AHRD V3.3 *** A0A1Q3B5D7_CEPFO)	4	601	67.3	8.58502	23.0775	13.4318	12.7643	15.4036	8.99938	14.9643
Solyc01g103510.4.1	60S ribosomal protein L3 (AHRD V3.3 *** A0A2G3AWH4_CAPCH)	7	443	50.6	10.0966	77.8346	81.8832	63.6909	94.7419	113.17	53.489
Solyc01g103540.3.1	Evolutionarily conserved C-terminal region 2 (AHRD V3.3 *-* F4JDC2_ARATH)	18	555	61.5	8.65106	403.721	428.691	376.078	430.908	413.588	404.22
Solyc01g103560.3.1	tRNA pseudouridine synthase (AHRD V3.3 *** A0A2G3BUS0_CAPCH)	19	389	43.4	7.17902	138.96	138.486	139.831	142.199	158.426	124.32
Solyc01g103570.3.1	DNA-binding bromodomain-containing protein (AHRD V3.3 *** F4I9P8_ARATH)	15	576	64.2	7.56769	65.9945	71.4539	62.7213	48.3	58.8888	44.4315
Solyc01g103650.3.1	Alpha/beta-Hydrolases superfamily protein (AHRD V3.3 *** Q9XID7_ARATH)	8	442	49.5	8.4306	68.2853	60.489	36.0532	63.2924	70.5709	61.7815
Solyc01g103670.4.1	Alpha/beta-Hydrolases superfamily protein (AHRD V3.3 *** Q9XID7_ARATH)	5	532	59.7	5.85858	13.9289	10.793	13.8905	29.8019	28.5769	14.6664
Solyc01g103680.3.1	DUF1682 domain-containing protein (AHRD V3.3 *** A0A1Q3D239_CEPFO)	5	500	55.8	6.01947	68.5631	97.7533	73.0897	97.7058	106.757	118.427
Solyc01g103690.4.1	RNA helicase family protein (AHRD V3.3 *** A0A2U1QG01_ARTAN)	7	1490	166.2	6.03973	10.8739	6.3299	0	11.3668	12.7351	12.0373
Solyc01g103710.4.1	NifU-like protein 2, chloroplastic (AHRD V3.3 *** A0A1U8DVJ9_CAPAN)	4	252	27	5.15888	49.7102	57.766	64.6413	76.2089	85.9219	43.2352
Solyc01g103720.4.1	Ribosome biogenesis protein BOP1 homolog (AHRD V3.3 *** A0A2G2Y2H0_CAPAN)	4	570	65.3	8.49896	0	21.9402	21.553	19.7158	32.0136	27.6377
Solyc01g103750.4.1	ATP phosphoribosyltransferase (AHRD V3.3 *** O46887_NOCGO)	15	473	51.5	8.31	597.236	529.096	536.939	247.48	265.297	249.775
Solyc01g103780.4.1	TCP transcription factor 11	9	460	49.2	9.40619	690.286	817.928	886.268	662.521	876.683	824.672
Solyc01g103800.3.1	40S ribosomal protein S12 (AHRD V3.3 *** A0A1U8DVK6_CAPAN)	1	143	15.1	5.64178	2482.17	1012	1202.89	534.702	330.405	1711.89
Solyc01g103850.4.1	Ubiquitin-like domain-containing CTD phosphatase (AHRD V3.3 *** A0A1J3JLY9_NOCCA)	15	344	39.7	6.27606	122.98	89.7697	97.6188	154.534	149.827	121.051
Solyc01g103873.1.1	Basic-leucine zipper (BZIP) transcription factor family protein (AHRD V3.3 *** F4I9R1_ARATH)	12	377	42.8	8.7818	126.005	114.396	130.495	129.831	128.922	114.89
Solyc01g103920.3.1	Ferredoxin (AHRD V3.3 *** K4B1W7_SOLLC)	1	140	14.9	4.51019	17.9763	7.4071	8.41198	7.89912	3.40266	10.7444
Solyc01g103930.3.1	Transmembrane 9 superfamily member (AHRD V3.3 *** A0A2G2Y1V0_CAPAN)	8	588	66.9	7.17511	172.166	127.403	99.5625	150.97	112.575	169.178
Solyc01g103940.3.1	Protein kinase (AHRD V3.3 *** O65765_CRAPL)	14	361	41.6	5.45184	867.434	851.766	856.009	876.558	661.13	1075.55
Solyc01g103950.4.1	Bifunctional hydroxymethylpyrimidine kinase/phosphomethylpyrimidine kinase (AHRD V3.3 *** A0A2Z4MGS9_BREBE)	16	553	58.6	7.88873	111.466	98.8722	107.425	85.3627	87.9198	102.498
Solyc01g103990.3.1	T-complex protein 11 (AHRD V3.3 *** A0A2U1QKZ8_ARTAN)	4	1175	131.5	9.26801	13.9495	0	0	12.6487	16.8452	2.93637
Solyc01g104000.3.1	Serine hydroxymethyltransferase (AHRD V3.3 *** A0A1U8DVN3_CAPAN)	15	594	65.5	7.12836	135.643	108.794	125.937	110.026	111.514	138.89
Solyc01g104020.2.1	Embryo-specific protein (AHRD V3.3 *** A0A2K3LK15_TRIPR)	8	162	18.3	9.26422	2058.67	2403.85	2115.66	1881.21	2121.63	1671.47
Solyc01g104030.3.1	Potassium channel AKT2 (AHRD V3.3 *** A0A1U8E6Z3_CAPAN)	2	837	95.6	6.43256	0	16.6188	14.2549	34.3688	28.8714	8.91542
Solyc01g104040.4.1	UDP-glucose:glycoprotein glucosyltransferase (AHRD V3.3 *** A0A2I4FV41_9ROSI)	41	1655	187.4	5.77496	31.3993	31.4036	23.2966	60.071	52.9953	46.5797
Solyc01g104050.4.1	Receptor-like protein kinase (AHRD V3.3 *** A0A2K3P6R5_TRIPR)	4	646	71.4	6.43671	261.623	119.987	119.924	84.1379	78.7182	89.9204
Solyc01g104060.3.1	Aminomethyltransferase (AHRD V3.3 *** A0A1J3IXX0_NOCCA)	4	420	45.6	5.45966	33.0106	58.6234	31.0896	30.287	55.2349	51.0153
Solyc01g104070.3.1	ARM repeat superfamily protein (AHRD V3.3 *** A0A2U1NNQ7_ARTAN)	24	1049	115.2	4.89398	156.437	157.481	127.954	235.285	229.393	232.743
Solyc01g104080.4.1	Senescence associated gene 18 (AHRD V3.3 *** F4I8F7_ARATH)	3	288	32.6	8.67877	17.6399	29.7395	25.029	24.3522	36.8653	21.9595
Solyc01g104130.4.1	2-oxoglutarate (2OG) and Fe(II)-dependent oxygenase superfamily protein (AHRD V3.3 *** A0A2U1N614_ARTAN)	16	431	48.9	8.92609	78.2734	60.5366	64.29	87.3968	85.8643	119.037
Solyc01g104140.3.1	Phosphatidylinositol 4-phosphate 5-kinase (AHRD V3.3 *** K4B1Y9_SOLLC)	10	774	88	9.06842	30.3612	25.8114	34.6519	31.6675	29.3717	30.1625
Solyc01g104160.4.1	arginine/glutamate-rich 1 protein (AHRD V3.3 *-* AT1G10890.4)	6	283	34	10.7042	38.644	31.7989	29.6884	46.5964	39.4161	31.9925
Solyc01g104170.3.1	Ankyrin repeat domain-containing protein 2 (AHRD V3.3 *** A0A2G2XWN6_CAPAN)	19	349	37.1	4.43487	11577.8	11148.3	12438.4	11211.6	10079.5	11899.5
Solyc01g104190.2.1	maternal effect embryo arrest 9 (AHRD V3.3 *** AT1G60870.1)	10	150	17	4.67767	72.2215	36.3677	28.8443	32.8075	33.7519	35.8469
Solyc01g104220.3.1	Transmembrane emp24 domain-containing protein p24delta3 (AHRD V3.3 *** A0A2G3AUH9_CAPCH)	8	213	23.9	7.11932	252.864	263.696	245.349	246.42	288.301	252.692
Solyc01g104270.4.1	protein RETICULATA-RELATED 1, chloroplastic-like (AHRD V3.3 *** A0A2I4FV19_9ROSI)	11	524	57.2	8.71637	27.3422	18.8338	24.1892	29.0535	18.6614	22.5565
Solyc01g104290.3.1	Pathogenesis-related thaumatin superfamily protein (AHRD V3.3 *** A0A1P8AMN6_ARATH)	1	316	34	6.41046	17.6356	17.2778	21.8136	9.96081	0	11.9511
Solyc01g104300.3.1	DUF639 domain-containing protein (AHRD V3.3 *** A0A1Q3AZD2_CEPFO)	2	830	93.5	8.94049	0	0	0	0	0	3.92283
Solyc01g104310.3.1	Patatin (AHRD V3.3 *** A0A2G2W8F3_CAPBA)	7	458	50.1	8.11627	93.9129	54.5888	52.9898	35.4274	51.0462	57.4671
Solyc01g104350.3.1	hypothetical protein (AHRD V3.3 *-* AT3G50040.4)	4	390	43.6	4.95721	41.4511	21.9379	23.3102	16.338	17.2978	26.083
Solyc01g104380.3.1	Chemocyanin (AHRD V3.3 *** A0A2G3CNC8_CAPCH)	6	122	13.2	5.20721	508.799	367.466	431.722	709.173	775.741	902.543
Solyc01g104400.3.1	Basic blue protein (AHRD V3.3 *** A0A1U8E747_CAPAN)	3	120	13	9.66022	959.161	1134.3	930.375	2009.92	2611.88	1269.51
Solyc01g104460.4.1	partner of Y14-MAGO (AHRD V3.3 *** AT1G11400.6)	7	274	30.7	9.05231	124.44	148.149	164.828	144.323	192.484	128.841
Solyc01g104470.3.1	Ribosome assembly factor mrt4 (AHRD V3.3 *** A0A328DGN8_9ASTE)	7	229	26.5	8.80719	203.636	189.989	184.687	157.22	154.605	151.319
Solyc01g104480.4.1	C-jun-amino-terminal kinase-interacting protein (AHRD V3.3 *-* AT1G36990.1)	2	539	58.6	9.28766	8.02703	12.512	8.70945	14.7731	18.5141	7.32638
Solyc01g104500.2.1	DUF1644 domain-containing protein (AHRD V3.3 *-* A0A1Q3BHE3_CEPFO)	2	248	27.9	9.26068	16.9755	21.6616	0	21.615	37.471	25.5946
Solyc01g104510.3.1	WD-40 repeat protein	19	424	48.3	4.73163	411.987	394.634	396.12	426.744	407.904	362.399
Solyc01g104530.3.1	MAP kinase kinase kinase 10	15	665	73.5	4.96307	30.4294	37.9037	35.9341	33.4398	33.7439	30.5512
Solyc01g104540.3.1	C-jun-amino-terminal kinase-interacting protein (AHRD V3.3 *-* AT1G36990.1)	7	528	57.3	9.31805	15.9002	14.7608	14.6817	17.1294	19.5	14.7635
Solyc01g104560.3.1	protein-protein interaction regulator family protein (AHRD V3.3 *** AT1G15200.1)	17	414	48.2	5.58173	544.459	502.186	535.36	401.173	494.052	419.946
Solyc01g104570.4.1	kinetochore protein NDC80 homolog (AHRD V3.3 *** A0A2I4H4F2_9ROSI)	8	577	65.6	5.46283	29.0175	12.1115	31.6451	28.6953	26.1101	28.8975
Solyc01g104590.3.1	ribosomal protein L3	26	389	44.4	10.0978	8322.59	7244.16	6782.81	6792.16	8100.14	7311.41
Solyc01g104600.4.1	COP9 signalosome complex subunit 8 (AHRD V3.3 *** A0A2I4GE15_9ROSI)	5	197	22.6	5.20782	326.516	336.508	318.709	339.949	377.115	338.68
Solyc01g104650.3.1	ABSCISIC ACID-INSENSITIVE 5-like protein 5 (AHRD V3.3 *** A0A2I4GE24_9ROSI)	9	297	32.1	7.81073	118.569	57.2539	66.7711	47.0534	69.3127	92.8978
Solyc01g104660.3.1	Plant/F1M20-13 protein (AHRD V3.3 *** A0A072UZK1_MEDTR)	9	391	44.3	9.14484	16.3068	10.8208	17.3972	16.0993	16.101	22.7304
Solyc01g104770.4.1	Actin-related protein (AHRD V3.3 *** A0A200RCC6_9MAGN)	5	377	41.7	5.3006	2448.12	1545.97	1576.56	1153.43	1247.31	2170.75
Solyc01g104790.4.1	LOW QUALITY PROTEIN: uncharacterized protein LOC8271878 (AHRD V3.3 *-* XP_025013952.1)	3	493	55.1	9.45062	28.4471	18.1667	26.4102	20.4568	20.9589	33.3117
Solyc01g104840.4.1	RNA-binding protein (AHRD V3.3 *-* O24106_NICGU)	6	223	24.7	4.71393	7811	5239.09	6197.07	4528.52	4147.02	5695.52
Solyc01g104850.3.1	Carboxypeptidase (AHRD V3.3 *** A0A1U8HG02_CAPAN)	11	478	54.7	5.92194	1283.98	1028.12	1043.57	1128.31	1078.57	1331.55
Solyc01g104860.3.1	Peroxidase (AHRD V3.3 *** K4B258_SOLLC)	6	345	37.9	5.11908	24.6408	31.7318	31.1687	73.0939	59.2939	91.5068
Solyc01g104880.3.1	Phosphatidylserine decarboxylase proenzyme 2 (AHRD V3.3 *** A0A2G3AWK6_CAPCH)	22	648	72.5	5.73041	137.89	117.486	100.804	131.356	124.443	124.725
Solyc01g104900.3.1	NAC domain-containing protein (AHRD V3.3 *** A0A2U1K9C2_ARTAN)	5	198	22.9	4.91461	27.4446	30.142	22.3187	40.5625	43.0872	38.9301
Solyc01g104910.3.1	protein kinase family protein (AHRD V3.3 *-* AT4G12020.3)	3	639	66.7	9.26068	19.0679	27.7527	21.6954	33.8586	27.6058	30.7337
Solyc01g104920.3.1	Vesicle-fusing ATPase (AHRD V3.3 *** A0A2G3C862_CAPCH)	40	692	76	5.78705	1438.13	1240.75	1293.2	1528.1	1539.29	1566.57
Solyc01g104950.4.1	LEXYL2	24	824	90.5	8.77924	2738.53	1912.13	2180.72	2002.32	1918.06	2873.33
Solyc01g104970.3.1	Receptor-like kinase (AHRD V3.3 *** A0A0K9PIY0_ZOSMR)	7	617	68.3	5.31781	123.171	71.3217	75.4722	71.127	63.5571	77.7423
Solyc01g105010.3.1	Non-specific lipid-transfer protein-like protein (AHRD V3.3 *** A0A2G2W8U5_CAPBA)	2	186	18.7	5.17975	11.9576	17.3649	4.01951	21.8276	13.821	25.5248
Solyc01g105020.3.1	Protein phosphatase 2C (PP2C)-like domain (AHRD V3.3 *-* A0A200PXZ2_9MAGN)	4	1051	113.1	3.91229	19.1924	19.649	18.9904	14.9222	16.9576	14.5659
Solyc01g105030.3.1	Chlorophyll a-b binding protein, chloroplastic (AHRD V3.3 *** A0A2G3AWK5_CAPCH)	7	256	27.3	5.74957	1046.12	803.596	695.407	788.785	1181.73	882.981
Solyc01g105060.3.1	3-hydroxyacyl-[acyl-carrier-protein] dehydratase FabZ (AHRD V3.3 *** A0A2G2X231_CAPBA)	11	225	24.9	9.02936	5211.94	5957.51	5555.63	4677.4	4700.2	5157.02
Solyc01g105070.3.1	LECEVI16G peroxidase precursor	8	332	36	7.54718	93.5037	42.6058	45.9549	81.4358	75.0923	74.9559
Solyc01g105100.3.1	Endoplasmic reticulum-Golgi intermediate compartment protein 3 (AHRD V3.3 *** A0A2G2WZZ7_CAPBA)	11	386	43.3	6.05878	298.186	230.874	243.581	279.187	231.823	222.291
Solyc01g105120.4.1	protein LNK1 (AHRD V3.3 *** A0A2I4GGH4_9ROSI)	3	680	74	4.78729	28.6168	17.3346	17.6381	0	0	0
Solyc01g105130.4.1	tropomyosin (AHRD V3.3 *** AT5G64180.2)	3	170	19.1	5.66693	27.5198	19.7039	22.2641	64.0076	57.8923	41.7939
Solyc01g105140.3.1	Arginine/serine-rich splicing factor, putative, expressed (AHRD V3.3 *-* Q6AVF4_ORYSJ)	3	254	30	11.133	43.5337	39.209	46.645	43.6678	40.7114	36.6889
Solyc01g105160.4.1	Copper-transporting ATPase PAA1, chloroplastic (AHRD V3.3 *** A0A2G2X1Z0_CAPBA)	20	964	101.9	8.29828	527.102	420.141	469.371	418.484	427.785	456.662
Solyc01g105220.3.1	alternative oxidase 2	3	348	39.9	8.5589	65.4058	43.2619	39.4751	55.0739	49.1426	28.7861
Solyc01g105270.4.1	LeTH2tobamovirus multiplication 1 homolog 2	1	297	33.9	9.09601	0	0	0	0	0	0
Solyc01g105280.3.1	Protein phosphatase 2C (AHRD V3.3 *** A0A2U1L906_ARTAN)	13	283	31	6.79669	105.453	97.074	98.0591	104.816	82.1572	102.24
Solyc01g105330.3.1	Methyl-CpG binding domain protein (AHRD V3.3 *-* A0A2K3LPB7_TRIPR)	6	899	99.7	5.5191	17.0798	14.5349	13.3039	21.8463	20.2144	15.6492
Solyc01g105340.4.1	Chaperone protein DnaJ (AHRD V3.3 *** A0A2G2VAL8_CAPBA)	23	353	37.7	9.01776	745.153	646.848	719.522	618.304	568.069	592.308
Solyc01g105360.3.1	Glycosyltransferase (AHRD V3.3 *** A0A2I4DYG0_9ROSI)	8	492	55.1	5.60797	40.1664	59.5433	65.124	85.5243	133.767	53.9888
Solyc01g105370.4.1	2-nitropropane dioxygenase-like protein (AHRD V3.3 *** Q9FMG0_ARATH)	16	338	36.8	6.6247	332.505	279.163	274.657	351.853	435.405	475.595
Solyc01g105410.4.1	Protein EXORDIUM-like 2 (AHRD V3.3 *** B1Q489_CAPCH)	13	301	32	9.14777	3270.16	1920.15	2087.25	1345.13	1178.92	1720.83
Solyc01g105420.4.1	Phospho-2-dehydro-3-deoxyheptonate aldolase (AHRD V3.3 *** A0A2G3AV10_CAPCH)	23	528	58.5	8.80573	809.784	658.273	653.543	709.274	692.755	816.261
Solyc01g105460.4.1	1,4-dihydroxy-2-naphthoate polyprenyltransferase, chloroplastic (AHRD V3.3 *** A0A2G2Y2Y1_CAPAN)	2	391	42.6	8.88471	0	12.1857	10.6698	5.5716	0	0
Solyc01g105540.4.1	Dicarboxylate transporter 2.1, chloroplastic (AHRD V3.3 *** A0A2G2VAJ2_CAPBA)	5	624	66.8	9.68939	41.8048	46.4404	44.1777	75.1841	33.439	46.6998
Solyc01g105560.3.1	GTP cyclohydrolase II/3,4-dihydroxy-2-butanone 4-phosphate synthase	18	552	59.7	6.0849	101.97	109.38	103.237	137.982	122.912	131.003
Solyc01g105570.4.1	U2 small nuclear ribonucleoprotein auxiliary factor-like protein (AHRD V3.3 *** AT5G64010.1)	5	250	27.6	7.72931	75.6965	85.6954	77.7352	60.271	53.6867	52.8736
Solyc01g105650.4.1	2-oxoglutarate (2OG) and Fe(II)-dependent oxygenase superfamily protein (AHRD V3.3 *** A0A2U1MCV6_ARTAN)	4	367	41.6	7.28815	25.9583	57.4448	46.817	24.4635	15.2803	20.8079
Solyc01g105660.4.1	2-oxoglutarate (2OG) and Fe(II)-dependent oxygenase superfamily protein (AHRD V3.3 *** F4INZ9_ARATH)	14	357	40.4	6.37787	652.508	512.2	482.798	721.347	779.051	785.872
Solyc01g105710.3.1	FK506 binding protein 12	7	112	12.1	6.55328	5230.79	4995.07	5310.44	5311.86	4303.31	4574.58
Solyc01g105780.4.1	DnaJ domain-containing protein (AHRD V3.3 *-* A0A2U1PVJ7_ARTAN)	17	717	78.9	8.29608	84.3656	89.8592	90.657	75.7187	77.8921	81.4349
Solyc01g105890.3.1	Monoterpene synthase 1	1	609	70.9	6.20111	0	89.7249	100.277	56.6991	67.8449	63.2369
Solyc01g105970.3.1	Magnesium-dependent phosphatase 1 (AHRD V3.3 *** A0A1J3GPG9_NOCCA)	9	189	21.5	9.12982	70.3469	85.4971	84.1113	77.6086	89.1349	87.7956
Solyc01g105980.3.1	vacuole protein (AHRD V3.3 *** AT4G33625.1)	6	199	22.6	8.63885	181.822	42.7681	81.2372	78.3184	75.815	113.773
Solyc01g106000.4.1	Nicotinamidase 1 (AHRD V3.3 *** A0A1U8DWC4_CAPAN)	6	266	29.9	5.67779	200.209	140.804	124.75	130.099	188.417	151.597
Solyc01g106010.3.1	Fructose-1,6-bisphosphatase (AHRD V3.3 *** B6SRX9_MAIZE)	18	407	44.3	5.86383	1393.07	1027.37	1092.57	995.228	780.668	828.329
Solyc01g106020.3.1	KH domain-containing protein (AHRD V3.3 *** A0A2I0WKQ9_9ASPA)	11	646	68.7	8.44342	38.1443	38.8095	37.76	62.1235	46.0736	48.6319
Solyc01g106030.4.1	GATA transcription factor 28 (AHRD V3.3 *** A0A2G3AWS2_CAPCH)	2	326	35	5.95111	82.496	41.2574	52.22	58.2561	34.8422	38.5533
Solyc01g106050.4.1	Dynamin-related protein 3B (AHRD V3.3 *** A0A2G2Y3C9_CAPAN)	45	822	90.7	6.25079	1619.36	1431.21	1513.99	1535.31	1622.92	1666.39
Solyc01g106060.3.1	Glutamine amidotransferase (AHRD V3.3 *** A0A200PUF5_9MAGN)	4	242	27.5	5.7945	18.9539	35.1221	37.6136	55.5362	64.2105	40.6489
Solyc01g106080.4.1	Methylmalonate-semialdehyde dehydrogenase (AHRD V3.3 *** A0A200PUD7_9MAGN)	14	537	57.8	6.52582	1482.94	1435.9	1626.49	1029.89	1247.58	1391.63
Solyc01g106090.3.1	PsbP domain-containing protein 1, chloroplastic (AHRD V3.3 *** A0A2G3BUZ8_CAPCH)	9	287	32.4	8.73798	409.618	185.646	180.16	198.965	149.165	402.214
Solyc01g106210.3.1	Heat shock protein 70 kDa (AHRD V3.3 *** A0A2K3MZA1_TRIPR)	15	681	73	5.75153	6142.12	4701.44	4408.3	3063.38	2993.02	4959.85
Solyc01g106220.4.1	DNA polymerase V (AHRD V3.3 *** A0A2I4F5F3_9ROSI)	11	1257	140.9	6.01898	12.4501	10.5895	9.06526	25.6017	16.2758	14.4138
Solyc01g106260.3.1	Heat shock protein 70 kDa (AHRD V3.3 *** A0A2K3MZA1_TRIPR)	28	670	71.9	5.94965	11236.6	8376.1	8388.92	6699.1	6727.36	9422.68
Solyc01g106320.2.1	Phox/Bem1p (AHRD V3.3 *** A0A200QI01_9MAGN)	27	493	54.1	5.78998	6069.04	4702.16	5127.88	3805.01	4220.56	4385.42
Solyc01g106330.3.1	Glutamyl-tRNA(Gln) amidotransferase subunit A (AHRD V3.3 *** A0A2U1LC75_ARTAN)	26	618	67.8	6.12555	1412.13	1575.06	1435.64	1618.63	1554.47	1455.32
Solyc01g106340.3.1	Glutamyl-tRNA(Gln) amidotransferase subunit A (AHRD V3.3 *** A0A2U1LC75_ARTAN)	5	610	67.1	6.79901	47.3144	60.9949	39.8	106.336	90.2138	106.738
Solyc01g106350.4.1	Fatty acid amide hydrolase (AHRD V3.3 *** A0A2G2Y3D5_CAPAN)	7	361	39.4	5.39642	637.537	804.017	820.349	1171.62	1201.78	844.414
Solyc01g106360.3.1	Fatty acid amide hydrolase (AHRD V3.3 *** A0A2G3BV42_CAPCH)	23	608	66.7	5.75177	819.903	711.701	847.084	883.693	937.532	960.926
Solyc01g106370.3.1	Protein trichome birefringence-like 12 (AHRD V3.3 *** A0A2G2W8Y8_CAPBA)	1	398	46.1	8.63153	45.7521	62.4434	76.8172	86.2371	42.3381	94.3398
Solyc01g106380.2.1	hypothetical protein (AHRD V3.3 *** AT5G64480.2)	3	175	20.2	5.54364	39.9686	43.0623	67.5419	69.5606	96.9154	50.5446
Solyc01g106430.3.1	Inorganic pyrophosphatase (AHRD V3.3 *** A0A2G2W8Z5_CAPBA)	15	290	32.4	6.01288	5299.89	5555.32	5526.12	5070.83	5485.17	5103.12
Solyc01g106440.3.1	S-acyltransferase (AHRD V3.3 *** A0A2G2W8Y7_CAPBA)	9	542	59.4	6.79633	93.4582	81.6272	69.1846	113.076	121.125	86.5435
Solyc01g106450.3.1	L-galactose dehydrogenase (AHRD V3.3 *** A0A2G3BV20_CAPCH)	9	321	34.7	5.39789	3804.5	2266.1	2842.96	1781.12	1794.73	3162.97
Solyc01g106470.3.1	Tunicamycin induced protein (AHRD V3.3 *** Q84JN2_ARATH)	15	431	47	6.19843	81.7851	99.2745	94.4002	86.2616	97.8067	78.4207
Solyc01g106480.4.1	glyoxisomal malate dehydrogenase	10	364	38.5	8.38238	1850.55	1542.59	1605.29	1803.52	2008.2	2191.14
Solyc01g106500.4.1	Receptor-like protein kinase (AHRD V3.3 *** A0A2R6Q659_ACTCH)	3	731	80.1	5.08954	34.3887	63.5206	39.165	42.8772	32.2955	55.9599
Solyc01g106570.3.1	DUF21 domain-containing protein (AHRD V3.3 *** A0A2G2Y3A4_CAPAN)	7	436	48.3	5.51666	28.4374	51.3321	45.9517	58.6733	50.9314	39.0046
Solyc01g106580.3.1	transmembrane protein (AHRD V3.3 *** AT3G49720.3)	8	317	35	9.21149	65.2149	101.221	83.9256	138.397	131.71	98.7172
Solyc01g106620.2.1	pathogenesis-related protein 1-like (AHRD V3.3 *** A0A2I4HRD5_9ROSI)	4	179	20.1	8.48199	51.4929	62.323	40.8591	87.3015	95.2807	69.6453
Solyc01g106680.4.1	myb-like protein X (AHRD V3.3 *-* AT4G33740.5)	3	524	58.2	4.19208	0	6.16784	8.04785	5.67464	9.54503	9.02142
Solyc01g106740.4.1	Aspartate--tRNA(Asp/Asn) ligase (AHRD V3.3 *** A0A2G3BV66_CAPCH)	29	697	78.4	6.19037	227.77	222.871	213.906	212.64	227.891	191.485
Solyc01g106770.4.1	Serine/threonine-protein kinase TOR (AHRD V3.3 *** A0A0K0XR78_TOBAC)	31	2463	277.2	6.66376	36.5985	27.8325	33.5511	42.504	49.9209	34.776
Solyc01g106780.3.1	Pyruvate kinase (AHRD V3.3 *** A0A2G3AVH0_CAPCH)	14	575	63.7	5.63141	167.665	112.046	121.329	140.419	145.168	183.702
Solyc01g106790.3.1	Tubulin alpha-6 chain, putative (AHRD V3.3 *** Q8LED1_ARATH)	1	216	24.8	7.81024	0	36.4672	26.0185	29.1788	40.826	15.7454
Solyc01g106820.3.1	Ethylene-dependent gravitropism-deficient and yellow-green-like 3 (AHRD V3.3 *** A0A2U1KYW2_ARTAN)	18	587	64.7	5.53619	354.862	325.806	275.688	424.755	354.913	400.917
Solyc01g106880.3.1	Ribosomal RNA small subunit methyltransferase E (AHRD V3.3 *** A0A1J3G4Z5_NOCCA)	6	340	37.4	9.32819	83.2626	77.0385	88.2023	68.3466	62.0482	54.8446
Solyc01g106900.3.1	Magnesium transporter MRS2-F (AHRD V3.3 *** A0A2G2V1P4_CAPBA)	4	498	55	4.82025	29.5593	23.3539	6.45698	13.7589	0	18.3346
Solyc01g106950.3.1	myosin heavy chain-like protein (AHRD V3.3 *** AT2G14680.3)	13	644	73.5	5.22894	16.1442	18.1046	15.1603	18.0399	21.7046	17.2486
Solyc01g107020.4.1	Acyl-CoA N-acyltransferase (AHRD V3.3 *** A0A2U1MJU7_ARTAN)	4	242	27.2	9.74213	25.8819	34.594	27.6984	32.2199	41.5753	26.5985
Solyc01g107030.3.1	cyclin-like protein (AHRD V3.3 *** AT3G19650.1)	10	326	38.1	9.75897	170.038	173.431	157.531	149.324	171.744	162.328
Solyc01g107090.2.1	beta-1%2C4-xylosidase (AHRD V3.3 *** AT3G19615.1)	1	118	13.3	11.1411	37.07	45.6611	47.9705	45.1042	56.1175	28.9637
Solyc01g107100.3.1	beta-1%2C4-xylosidase (AHRD V3.3 *** AT3G19615.1)	3	119	13.8	10.6981	88.5959	40.9058	28.9083	39.0374	28.4763	49.9171
Solyc01g107130.4.1	Vacuolar sorting receptor homolog (AHRD V3.3 *** P93027_ARATH)	29	630	69.8	5.43842	716.802	559.505	616.237	718.518	705.685	666.603
Solyc01g107150.3.1	Zinc finger protein-like 1-like protein (AHRD V3.3 *** A0A1J3EQ45_NOCCA)	17	346	38	8.42413	142.398	117.612	125.71	121.955	142.099	153.373
Solyc01g107160.3.1	Mitotic checkpoint protein BUB3, putative, expressed (AHRD V3.3 *** Q75HB5_ORYSJ)	15	340	37.7	8.32257	449.751	412.369	391.218	320.809	288.295	353.253
Solyc01g107170.2.1	Zinc finger protein (AHRD V3.3 *** A0T3Q5_SOLTU)	8	310	32.9	7.08343	0	10.3426	17.5868	12.3356	14.2566	11.173
Solyc01g107180.3.1	Phototropic-responsive NPH3 family protein (AHRD V3.3 *** A0A2U1N5P4_ARTAN)	2	626	69.3	6.56012	26.8658	23.9775	12.6748	12.8064	0	15.1087
Solyc01g107250.3.1	Leucine-rich repeat receptor-like protein kinase family (AHRD V3.3 *** A0A0K9P218_ZOSMR)	3	217	24.1	4.72662	391.339	194.764	253.776	315.057	226.945	309.256
Solyc01g107300.4.1	Protein phosphatase 2C family protein (AHRD V3.3 *** A0A2U1MLG3_ARTAN)	1	278	31.3	7.78815	0	3.97021	0	14.0286	0	6.91653
Solyc01g107330.4.1	SWIB domain-containing protein (AHRD V3.3 *** A0A1Q3C0F4_CEPFO)	7	173	19.3	10.2924	39.0013	47.9826	40.4268	53.3929	47.5402	47.9098
Solyc01g107370.3.1	Gibberellin-regulated protein (AHRD V3.3 *** K0E174_POPTO)	2	89	10	9.39984	0	0	0	0	0	12.3238
Solyc01g107390.4.1	Auxin-responsive GH3 product (AHRD V3.3 *** Q05680_SOYBN)	6	597	67.7	5.73981	0	14.3187	16.8473	32.16	24.0048	22.7381
Solyc01g107410.3.1	Pathogenesis-related homeodomain protein (AHRD V3.3 *-* PRH_PETCR)	10	796	87.5	5.56574	7.60732	8.92186	10.9671	17.1736	16.0617	12.3586
Solyc01g107430.2.1	Zinc finger protein (AHRD V3.3 *** A0A200QZQ7_9MAGN)	3	216	24	9.94598	0	10.9682	10.1613	0	15.4266	15.3506
Solyc01g107520.3.1	Basic secretory protease (AHRD V3.3 *** A0A2G2W939_CAPBA)	2	232	26	8.71661	23.5018	54.7022	30.1429	49.1037	57.2847	40.2409
Solyc01g107550.3.1	Methylthioribose kinase (AHRD V3.3 *** A0A1U8DWU8_CAPAN)	24	420	47.8	5.71832	2256.82	1641.36	1726.51	1557.62	1488.47	1544.58
Solyc01g107560.3.1	Glycosyltransferase (AHRD V3.3 *** A0A2G2W4I0_CAPBA)	4	487	54	5.82562	27.6616	18.998	17.6206	32.0873	24.8333	25.1058
Solyc01g107590.3.1	Cinnamyl alcohol dehydrogenase (AHRD V3.3 *** J7FMA4_NICAT)	18	357	39	5.82562	732.764	531.683	573.709	604.001	701.039	711.177
Solyc01g107600.3.1	protein unc-50 homolog (AHRD V3.3 *** A0A2I4F7Y3_9ROSI)	2	253	29.4	8.68903	26.0496	28.011	32.724	50.3918	47.1996	30.7507
Solyc01g107610.4.1	PRKR-interacting protein 1 (AHRD V3.3 *** A0A2G3BVG8_CAPCH)	3	174	19.5	9.54376	103.912	54.6596	81.044	14.0011	44.5005	80.5609
Solyc01g107630.4.1	cell division cycle protein 123 homolog (AHRD V3.3 *** A0A2I4EVK3_9ROSI)	3	348	40	4.75238	21.2621	24.929	18.0911	20.1466	30.1007	16.151
Solyc01g107670.2.1	Leucine-rich repeat receptor protein kinase (AHRD V3.3 *** A0A2R6Q5Y1_ACTCH)	12	393	42.9	9.27801	1377.67	1129.5	1053.38	1017.72	876.27	1364.11
Solyc01g107700.4.1	Kynurenine formamidase (AHRD V3.3 *** A0A1J3JDK4_NOCCA)	8	270	30.1	5.6806	781.181	765.657	745.076	364.296	349.971	673.781
Solyc01g107740.3.1	C2 domain-containing protein (AHRD V3.3 *** B1Q483_CAPCH)	3	238	26.4	6.88385	254.469	264.876	277.961	260.007	376.696	317.969
Solyc01g107750.3.1	phosphatidylinositol 3,4,5-trisphosphate 3-phosphatase and protein-tyrosine-phosphatase PTEN2A-like (AHRD V3.3 *** A0A2I4FJ12_9ROSI)	24	619	67.7	5.50446	672.009	543.331	595.594	498.183	576.808	747.051
Solyc01g107780.4.1	Glycosyltransferase (AHRD V3.3 *** A0A1Q3DDW3_CEPFO)	10	485	54.3	5.47003	84.3674	51.3407	61.3227	58.8783	36.9578	81.2236
Solyc01g107790.2.1	Leucine-rich repeat (AHRD V3.3 *** A0A200QZJ6_9MAGN)	1	394	44	7.91034	10.9608	31.8406	46.7889	37.3216	13.6908	42.0771
Solyc01g107800.4.1	glucuronoxylan 4-O-methyltransferase 1-like (AHRD V3.3 *** A0A2I4H011_9ROSI)	3	314	34.8	6.59662	33.0412	29.7383	45.8373	0	36.6993	28.8817
Solyc01g107820.2.1	TOMATO WOUND-INDUCED 1	16	470	53	5.37799	1262.38	1022.74	1043.25	894.014	788.481	965.196
Solyc01g107825.1.1	Glycosyltransferase (AHRD V3.3 *** P93365_TOBAC)	12	610	70.4	8.34564	40.2506	38.9383	35.5543	88.5899	70.2827	91.1211
Solyc01g107860.3.1	CBS domain-containing protein-like (AHRD V3.3 *** B8AP73_ORYSI)	8	242	26.2	7.63727	1391.17	924.448	965.305	1203.18	1200.81	1333.58
Solyc01g107870.3.1	Polyadenylate-binding protein (AHRD V3.3 *** Q9M6E6_TOBAC)	29	643	70.2	7.59808	6454.87	6229.51	6307.57	5022.93	5371.05	5888.19
Solyc01g107880.3.1	Zinc finger, RING-CH-type, Zinc finger, RING/FYVE/PHD-type (AHRD V3.3 *** A0A2U1NZJ9_ARTAN)	3	1112	124.3	5.93195	0	5.14094	2.53634	7.04467	10.9631	11.5386
Solyc01g107890.3.1	Filament-like plant protein 7 (AHRD V3.3 *** A0A314KPZ1_NICAT)	24	843	95	5.74737	142.742	131.155	142.623	101.731	117.28	84.429
Solyc01g107900.3.1	O-acyltransferase WSD1-like protein (AHRD V3.3 *** A0A2K3ND41_TRIPR)	4	462	51.2	8.95892	26.5064	32.0353	18.5409	63.8302	58.1158	29.0108
Solyc01g107910.4.1	caffeoyl-CoA O-methyltransferase (AHRD V3.3 *** A0A2I4EET3_9ROSI)	3	274	31.2	5.79596	89.9959	58.2102	53.1564	83.3787	85.2701	136.214
Solyc01g107930.3.1	RING/U-box superfamily protein (AHRD V3.3 *-* A0A1P8B1Z6_ARATH)	2	718	77.1	8.62994	11.7128	9.33348	5.67621	11.1437	4.18925	10.1838
Solyc01g107990.3.1	PI-PLC X domain-containing protein (AHRD V3.3 *** A0A2G2W995_CAPBA)	13	409	45	7.43024	447.024	531.006	540.558	582.844	632.015	632.327
Solyc01g108000.3.1	Protein kinase domain (AHRD V3.3 *** A0A200QZI9_9MAGN)	4	669	74.1	6.17889	33.6813	13.0286	32.8442	22.121	27.461	46.7388
Solyc01g108010.3.1	Endonuclease or glycosyl hydrolase (AHRD V3.3 *** A0A2U1M201_ARTAN)	5	520	56.4	5.78815	39.1098	30.1426	38.8078	60.6795	34.9544	42.5625
Solyc01g108020.3.1	Thioredoxin M3, chloroplastic (AHRD V3.3 *** A0A1U8E6Y3_CAPAN)	7	180	19.9	8.43915	235.051	123.488	177.368	126.599	122.701	192.468
Solyc01g108030.4.1	Methylcrotonoyl-CoA carboxylase beta chain, mitochondrial (AHRD V3.3 *** A0A1U8DZI7_CAPAN)	25	578	63.2	9.24896	1182.01	851.007	958.064	798.08	753.694	1008.1
Solyc01g108070.4.1	Protein DJ-1-like protein C (AHRD V3.3 *** A0A1U8DX25_CAPAN)	1	459	49	9.26862	37.4014	24.8349	30.9686	37.3884	43.1257	48.843
Solyc01g108080.4.1	ABSCISIC ACID-INSENSITIVE 5-like protein 7 (AHRD V3.3 *** A0A2G3BV73_CAPCH)	6	414	45	9.63605	146.797	121.857	158.915	114.003	77.9583	138.193
Solyc01g108110.4.1	Glycoprotein 3-alpha-L-fucosyltransferase (AHRD V3.3 *** Q70FI9_ORYSJ)	7	517	58.3	7.04266	35.2866	35.5915	37.409	61.1023	47.1665	44.4995
Solyc01g108150.3.1	Zinc-binding alcohol dehydrogenase domain-containing protein 2 (AHRD V3.3 *** A0A1J3FLM3_NOCCA)	18	634	68.3	8.883	363.303	348.023	335.49	353.195	382.187	302.378
Solyc01g108180.4.1	Pentatricopeptide repeat (AHRD V3.3 *** A0A200QLP1_9MAGN)	16	636	71.8	6.53461	226.51	234.08	215.924	200.972	225.803	228.729
Solyc01g108190.3.1	Calmodulin-like protein 1 (AHRD V3.3 *** A0A1U8E8F8_CAPAN)	1	185	21.1	7.63739	0	27.9784	35.7011	42.5656	38.7566	17.5263
Solyc01g108200.3.1	Protein disulfide-isomerase SCO2 (AHRD V3.3 *** A0A2G3AT86_CAPCH)	3	203	22.2	8.29828	63.4808	41.0136	32.0675	34.3345	28.5984	50.4038
Solyc01g108250.3.1	DEM2	22	639	71.2	6.03143	157.993	126.694	108.228	135.738	140.246	143.399
Solyc01g108260.4.1	EKC/KEOPS complex subunit Tprkb (AHRD V3.3 *** A0A2I4EEJ6_9ROSI)	6	153	16.8	6.07636	64.2382	54.4416	53.3838	51.3665	51.3535	53.2845
Solyc01g108280.3.1	Protein kinase (AHRD V3.3 *** O65765_CRAPL)	9	362	41.1	4.96442	100.217	128.663	137.996	112.583	100.55	125.621
Solyc01g108290.3.1	SWIB/MDM2 domain containing protein (AHRD V3.3 *** B6SZA4_MAIZE)	13	333	38.3	5.31293	86.5597	85.4109	94.1206	73.778	52.3648	74.9386
Solyc01g108300.3.1	Two-component response regulator ARR18 (AHRD V3.3 *** A0A2G2W9W9_CAPBA)	8	405	45.1	8.11749	35.9691	19.4682	23.3618	11.762	19.3978	34.211
Solyc01g108340.3.1	Peptidyl-prolyl cis-trans isomerase D (AHRD V3.3 *** A0A2G3BVL2_CAPCH)	14	362	40.3	6.0484	865.925	1030.32	1021.41	1573.06	1869.01	1400.36
Solyc01g108400.3.1	CDPK-related protein kinase (AHRD V3.3 *** A0A2G3AU42_CAPCH)	3	588	65.8	9.01556	0	0	0	8.479	19.882	0
Solyc01g108430.3.1	C2H2 and C2HC zinc fingers superfamily protein (AHRD V3.3 *-* F4I3B1_ARATH)	6	262	29.3	9.4826	53.7728	51.2267	50.7344	59.3853	53.8687	52.5736
Solyc01g108450.3.1	Carboxypeptidase (AHRD V3.3 *** A0A2G2Y3S5_CAPAN)	10	525	58.3	6.27423	313.289	314.217	313	638.827	832.925	874.453
Solyc01g108490.3.1	Carboxypeptidase (AHRD V3.3 *** A0A1U8E723_CAPAN)	15	508	58	6.57184	1228.25	1265.42	1309.34	1587.09	1419.32	1758.28
Solyc01g108500.4.1	RNA-binding protein (AHRD V3.3 *** A0A2K3PBB6_TRIPR)	10	413	45.3	6.32294	381.448	311.62	309.848	280.892	205.768	377.068
Solyc01g108513.1.1	Alpha/beta-Hydrolases superfamily protein (AHRD V3.3 *** A0A2U1KK17_ARTAN)	21	304	33.8	6.14984	1489.67	1855.47	1621.08	1986.65	2120.86	1864.01
Solyc01g108520.2.1	Alpha/beta-Hydrolases superfamily protein (AHRD V3.3 *** A0A2U1KK17_ARTAN)	1	315	35.6	9.16278	0	0	0	0	0	0
Solyc01g108530.3.1	Alpha/beta-Hydrolases superfamily protein (AHRD V3.3 *** A0A2U1KK17_ARTAN)	15	307	34.9	5.83758	245.423	272.606	256.188	257.108	277.671	229.821
Solyc01g108540.3.1	Alpha/beta-Hydrolases superfamily protein (AHRD V3.3 *** A0A2U1KC75_ARTAN)	11	309	34.5	5.17242	213.108	178.037	172.134	105.53	73.0207	205.659
Solyc01g108560.4.1	Alpha/beta-Hydrolases superfamily protein (AHRD V3.3 *** A0A2U1KC75_ARTAN)	6	301	33.6	5.5495	17.9765	9.14123	17.6452	13.9423	19.4782	20.9076
Solyc01g108570.3.1	Alpha/beta-Hydrolases superfamily protein (AHRD V3.3 *** A0A2U1KC75_ARTAN)	1	310	34.7	5.40216	13.94	60.4809	16.6911	53.6499	0	71.0649
Solyc01g108580.3.1	Alpha/beta-Hydrolases superfamily protein (AHRD V3.3 *** A0A2U1Q2D0_ARTAN)	11	312	34.9	5.05609	304.251	244.565	217.949	163.002	164.377	250.542
Solyc01g108600.3.1	Presequence protease chloroplastic/mitochondrial-like (AHRD V3.3 *** A0A2K3NZI3_TRIPR)	55	1072	120.6	5.56097	546.992	446.196	418.641	403.377	463.052	508.524
Solyc01g108630.3.1	nii1 nitrite reductase	31	587	65.9	5.84259	1302.38	1015.18	1110.63	944.44	1000.77	1054.41
Solyc01g108660.4.1	N-acetyl-gamma-glutamyl-phosphate reductase (AHRD V3.3 *** A0A1U8E8L1_CAPAN)	17	403	44.3	7.67364	2446.77	1929.46	1984.39	1185.74	1203.82	1850.1
Solyc01g108780.4.1	Methylketone synthase Ia (AHRD V3.3 *** E0YCS4_SOLLC)	6	265	29	6.3869	39.1152	28.9834	28.0495	64.7293	69.4942	49.7616
Solyc01g108840.3.1	Receptor protein kinase (AHRD V3.3 *** A0A2R6PGK7_ACTCH)	20	940	101.9	5.92779	208.67	172.667	200.804	189.028	178.455	173.461
Solyc01g108850.2.1	Receptor protein kinase (AHRD V3.3 *** A0A2R6RJ70_ACTCH)	2	458	50	5.22943	0	0	5.03629	0	0	6.64965
Solyc01g108880.4.1	2-oxoglutarate (2OG) and Fe(II)-dependent oxygenase superfamily protein (AHRD V3.3 *** A0A2U1MKU7_ARTAN)	15	350	40.7	5.40179	75.9969	117.046	123.969	95.3827	95.4146	66.6698
Solyc01g108890.3.1	BAT2 domain protein (AHRD V3.3 *** AT2G15860.1)	23	515	55.5	4.6983	743.081	615.463	558.788	589.215	605.073	734.308
Solyc01g108910.4.1	maternal effect embryo arrest 14 (AHRD V3.3 *** AT2G15890.1)	7	208	23.3	5.63519	318.057	193.685	232.198	366.558	312.574	402.16
Solyc01g108920.4.1	Phox domain-containing protein (AHRD V3.3 *** F4IJE1_ARATH)	8	1036	116.5	6.18011	7.8057	3.932	11.9966	10.0239	18.1899	13.4991
Solyc01g108930.3.1	B3 domain-containing protein (AHRD V3.3 *** A0A1Q3CJU4_CEPFO)	1	286	32.6	9.16437	2.90013	1.8239	3.70893	0	0	0
Solyc01g109090.2.1	Unknown protein	1	74	8.4	6.25726	0	2.118	2.623	1.41	4.21505	0
Solyc01g109130.3.1	Proteasome assembly chaperone 2 (AHRD V3.3 *** A0A1U8E8Q2_CAPAN)	9	280	30.6	4.79022	609.012	576.762	584.305	679.218	692.513	582.259
Solyc01g109180.4.1	Long chain acyl-CoA synthetase 4 (AHRD V3.3 *** A0A2G2Y3Y7_CAPAN)	19	659	74.1	6.0047	160.92	179.747	170.554	324.432	396.993	253.629
Solyc01g109260.3.1	plastid division protein PDV2-like (AHRD V3.3 *** A0A2I4GTD4_9ROSI)	4	278	30.7	4.96002	151.127	106.862	127.617	114.395	107.499	128.705
Solyc01g109290.3.1	S-adenosyl-L-methionine-dependent methyltransferases superfamily protein (AHRD V3.3 *** A0A2U1PZ59_ARTAN)	2	253	30	5.00995	14.7252	10.3252	9.25073	8.04955	11.3878	9.90254
Solyc01g109300.3.1	4-hydroxy-3-methylbut-2-enyl diphosphate reductase (AHRD V3.3 *** A0A2L0V4N5_9APIA)	27	461	51.9	5.38141	1905.87	1638.54	1724.75	1546.64	1498.8	1661.32
Solyc01g109350.3.1	Transducin family protein / WD-40 repeat family protein (AHRD V3.3 *** A0A2U1LM82_ARTAN)	36	757	83.1	5.57953	585.715	548.461	494.699	616.468	496.941	534.094
Solyc01g109360.3.1	Tyrosine-tRNA ligase-like protein (AHRD V3.3 *** A0A2K3P3P3_TRIPR)	17	393	44.8	6.63422	775.87	777.143	838.352	888.223	842.379	1039.21
Solyc01g109390.3.1	Bifunctional inhibitor/lipid-transfer protein/seed storage 2S albumin superfamily protein (AHRD V3.3 *** Q8GXG3_ARATH)	3	104	11	6.07074	0	0	0	0	0	0
Solyc01g109400.3.1	Quinone reductase family protein (AHRD V3.3 *** A0A1Y1I2Y2_KLENI)	6	241	26.1	5.63812	28.8229	13.3853	17.6083	20.9037	23.7333	19.057
Solyc01g109410.4.1	Dolichyl-diphosphooligosaccharide--protein glycosyltransferase 48 kDa subunit (AHRD V3.3 *** A0A2G2WA56_CAPBA)	13	434	48.1	5.46918	1784.36	970.467	1012.63	707.126	801.379	1380.04
Solyc01g109420.3.1	Quinone reductase family protein (AHRD V3.3 *** A0A1P8B767_ARATH)	6	253	27.5	6.53497	57.4478	63.0096	58.7449	48.0773	31.3431	47.7701
Solyc01g109450.3.1	Pseudouridine kinase (AHRD V3.3 *** A0A1J3EB77_NOCCA)	2	412	44.2	5.79071	14.5718	22.6772	12.4429	19.3418	10.1197	18.4332
Solyc01g109460.3.1	Polyol monosaccharide transporter 4	4	541	59	9.09552	104.501	61.2647	57.4829	32.691	76.3527	103.068
Solyc01g109510.3.1	SWI/SNF complex subunit SWI3D (AHRD V3.3 *** A0A2I4FZ45_9ROSI)	14	945	103.2	4.71625	73.5887	57.344	49.4065	51.2995	54.959	48.6696
Solyc01g109520.3.1	Ras-related protein (AHRD V3.3 *** A0A2U1NEY8_ARTAN)	8	206	23	5.10309	281.159	196.508	187.107	177.017	160.417	209.64
Solyc01g109540.4.1	Coatomer subunit gamma (AHRD V3.3 *** A0A1Q3D0F6_CEPFO)	34	886	98.3	5.05157	488.659	530.669	447.173	1165.22	1229.43	1023.03
Solyc01g109560.3.1	Guanine nucleotide-binding protein subunit beta (AHRD V3.3 *** A0A2G3BVT8_CAPCH)	10	377	41	7.19244	254.724	209.862	210.518	215.453	180.025	241.074
Solyc01g109570.4.1	Glucan endo-1,3-beta-glucosidase (AHRD V3.3 *** J9Z4Z2_ELAGV)	12	473	50.3	4.95355	806.863	585.61	616.988	507.74	486.412	519.207
Solyc01g109580.4.1	Adenylyl cyclase-associated protein (AHRD V3.3 *** A0A2G3BVT0_CAPCH)	18	508	55.2	7.21905	224.643	236.727	215.069	323.013	289.789	275.604
Solyc01g109590.3.1	Protein kinase domain (AHRD V3.3 *** A0A200Q940_9MAGN)	1	487	53.8	8.85638	9.44012	8.48239	3.84864	10.0824	0	0
Solyc01g109620.3.1	NADH-quinone oxidoreductase subunit I (AHRD V3.3 *** A0A2W4F7J2_9RHIZ)	11	229	26.3	5.35346	694.72	536.334	555.048	725.327	731.485	596.647
Solyc01g109640.3.1	AP complex subunit sigma (AHRD V3.3 *** A0A2G3BVV9_CAPCH)	3	165	18.8	5.64996	54.2146	54.9783	43.3533	76.1835	57.9528	63.2635
Solyc01g109650.3.1	Protein kinase domain (AHRD V3.3 *** A0A200Q977_9MAGN)	3	881	95.8	8.27594	41.9069	26.5545	36.0758	37.1481	38.3461	36.1801
Solyc01g109660.2.1	meloidogyne-induced giant cell protein DB275	14	175	17.3	5.58746	44771.8	32928.3	38953.9	33066.5	29298.4	45940.9
Solyc01g109680.3.1	hypothetical protein (AHRD V3.3 *** AT4G39235.2)	3	93	10.4	6.8266	98.3811	152.994	136.944	143.558	155.028	108.9
Solyc01g109690.1.1	Protein RADIALIS-like 6 (AHRD V3.3 *** A0A2G2XX78_CAPAN)	1	82	9.5	8.10614	0	17.4993	0	0	0	0
Solyc01g109710.3.1	Adenine nucleotide alpha hydrolases-like superfamily protein (AHRD V3.3 *** Q9SIJ8_ARATH)	11	177	19.5	5.98151	344.814	404.629	345.333	413.767	489.296	275.232
Solyc01g109770.3.1	Protein RER1 (AHRD V3.3 *** A0A2G2XNN4_CAPBA)	4	194	22.4	9.47089	152.447	137.279	150.91	183.628	130.065	148.796
Solyc01g109780.3.1	F-box family protein (AHRD V3.3 *-* AT2G16365.6)	15	656	72.9	9.02032	42.7149	40.4467	51.067	48.7976	50.4323	39.6213
Solyc01g109790.3.1	ADP-glucose pyrophosphorylase large subunit 1	26	524	58.2	6.99628	2651.84	2206.59	2251.96	2549.08	3067.72	2469.98
Solyc01g109830.3.1	Bifunctional dihydrofolate reductase-thymidylate synthase (AHRD V3.3 *** A0A2G3BW20_CAPCH)	13	527	59.1	6.40839	142.565	164.815	173.543	239.434	259.039	165.716
Solyc01g109850.3.1	Diaminopimelate decarboxylase (AHRD V3.3 *** B6T3H3_MAIZE)	27	480	52.8	6.70953	5557.1	5014.64	4943.05	4197.35	4511.4	4794.51
Solyc01g109890.3.1	Chaperone protein dnaJ 10 (AHRD V3.3 *** A0A2G3BVX6_CAPCH)	16	338	38.7	7.11212	2116.4	1905.97	1924.6	1936.61	1887.97	2099.09
Solyc01g109930.4.1	Inositol-1-monophosphatase (AHRD V3.3 *** B6SMK8_MAIZE)	12	350	38.2	6.08673	765.95	477.561	529.461	473.862	582.11	519.528
Solyc01g109940.3.1	26S proteasome regulatory subunit (AHRD V3.3 *** A8IR41_CHLRE)	27	435	48.8	9.08331	3608.38	3745.65	3800.33	3823.37	4216.64	3512.05
Solyc01g109960.3.1	SUMO-activating enzyme subunit 2 (AHRD V3.3 *** A0A2G2XNL5_CAPBA)	25	650	72.1	5.65192	205.255	215.948	220.996	243.762	223.979	226.856
Solyc01g109970.3.1	SNF2 domain-containing protein / helicase domain-containing protein (AHRD V3.3 *** A0A178VR01_ARATH)	3	922	104.5	5.44891	18.0983	8.23831	9.17909	0	7.0719	11.045
Solyc01g109980.4.1	BEL1-like homeodomain protein 7 (AHRD V3.3 *** A0A2G3BW58_CAPCH)	11	645	71.9	5.1236	45.5623	59.5595	52.492	42.9813	62.7498	45.7557
Solyc01g109990.4.1	RNA-binding protein 28 (AHRD V3.3 *** A0A1J3F968_NOCCA)	5	483	52.3	6.15802	25.0317	17.1367	14.3082	17.945	11.8125	21.2777
Solyc01g110000.3.1	Beta-galactosidase (AHRD V3.3 *** A0A2G3BW46_CAPCH)	20	727	81.4	8.71857	208.193	173.285	164.831	240.654	222.918	249.774
Solyc01g110020.4.1	PHD finger family protein / bromo-adjacent homology (BAH) domain-containing protein (AHRD V3.3 *** A0A2U1QMN7_ARTAN)	13	216	25	8.64435	415.137	339.074	339.405	281.721	303.183	259.559
Solyc01g110060.3.1	Purple acid phosphatase (AHRD V3.3 *** A0A0C5AJS1_SOLLC)	6	470	53.7	6.33942	64.3305	72.4063	84.6651	62.5984	85.1624	72.045
Solyc01g110110.3.1	Cysteine protease (AHRD V3.3 *** Q9AUC5_IPOBA)	8	369	40.8	5.95636	88.2626	62.8213	73.8701	130.426	73.397	116.973
Solyc01g110120.3.1	V-type proton ATPase subunit a (AHRD V3.3 *** A0A2G2XNJ6_CAPBA)	33	820	92.7	5.83331	2610.38	1782.73	1700.03	1513.53	1529.45	1734.65
Solyc01g110130.3.1	DNA helicase (AHRD V3.3 *** A0A2G3BW33_CAPCH)	22	831	91.5	6.05096	161.992	166.317	145.802	142.122	207.005	170.068
Solyc01g110160.4.1	hypothetical protein (AHRD V3.3 *** AT2G21385.5)	8	335	38.1	6.47321	104.841	51.9902	63.8095	57.69	74.6635	82.381
Solyc01g110270.3.1	RNA-binding CRS1 / YhbY (CRM) domain protein (AHRD V3.3 *-* F4JV86_ARATH)	5	261	29.1	9.78217	13.6419	9.912	10.6059	17.5252	6.28256	15.5057
Solyc01g110290.3.1	Squalene synthase (AHRD V3.3 *** Q9XJ31_SOLTU),Pfam:PF00494	10	411	47	7.12946	61.0915	40.7186	29.9979	58.9304	61.4472	73.4882
Solyc01g110300.4.1	SH3 domain-containing protein (AHRD V3.3 *** A0A2U1NRE5_ARTAN)	12	368	41	6.37982	419.547	323.525	374.024	291.69	304.821	388.19
Solyc01g110310.3.1	GATA transcription factor (AHRD V3.3 *** K4B3P4_SOLLC)	3	325	35.9	6.16534	9.96188	12.0386	9.7713	10.4273	16.2412	9.61323
Solyc01g110350.2.1	hypothetical protein (AHRD V3.3 *** AT4G38980.1)	1	237	26.2	3.79474	22.5517	48.4896	38.7628	44.4465	67.5936	38.1856
Solyc01g110360.3.1	Fructose-bisphosphate aldolase (AHRD V3.3 *** Q9SXX5_NICPA)	8	397	42.8	6.85126	3555.11	1900.21	1691.49	2154.39	2655.31	3194.52
Solyc01g110370.4.1	Zinc finger, B-box (AHRD V3.3 *** A0A2U1LAI4_ARTAN)	4	241	26.9	5.30841	64.8119	52.8442	46.7392	53.1322	39.4274	70.5976
Solyc01g110390.2.1	NADH dehydrogenase [ubiquinone] 1 beta subcomplex subunit 9 (AHRD V3.3 *** A0A1U8E7N6_CAPAN)	9	119	13.9	6.84418	5769.24	4821.14	5401.36	4888.82	5172.9	5275.92
Solyc01g110410.3.1	Ubiquitin fusion degradation protein (AHRD V3.3 *** B3TLZ5_ELAGV)	17	317	35.4	6.17657	1226.12	1210.02	1377.43	1318.34	1466.14	1227.78
Solyc01g110450.3.1	NAD(P)-linked oxidoreductase superfamily protein (AHRD V3.3 *** A0A2U1PJ17_ARTAN)	15	309	34.7	6.15387	7376.8	7175.46	7042.72	8059.97	8840.19	7909.85
Solyc01g110460.4.1	3-oxo-5-alpha-steroid 4-dehydrogenase family protein (AHRD V3.3 *** A0A2U1L3J9_ARTAN)	5	405	46.8	9.18707	37.4793	42.5768	31.2061	45.2273	42.4166	36.4903
Solyc01g110480.4.1	Basic-leucine zipper (BZIP) transcription factor family protein (AHRD V3.3 *** A0A2U1P1T7_ARTAN)	18	582	63.7	6.82648	169.324	143.457	131.738	130.756	124.578	152.976
Solyc01g110490.4.1	Zinc finger transcription factor 15	18	712	78.7	7.81867	210.801	180.843	195.275	217.679	190.813	254.077
Solyc01g110520.3.1	Amidophosphoribosyltransferase (AHRD V3.3 *** A0A2G3BW41_CAPCH)	19	577	62.6	6.13922	702.828	770.706	822.386	580.711	556.344	635.593
Solyc01g110530.3.1	Peptidyl-prolyl cis-trans isomerase (AHRD V3.3 *** A0A1U8DXV8_CAPAN)	4	118	12.9	8.66156	2166.15	2842.24	2741.3	2796.1	3126.74	2434
Solyc01g110550.3.1	Ribosome-binding factor A (AHRD V3.3 *** A0A200QQX5_9MAGN)	3	221	25.1	7.70245	43.9378	61.2063	51.6712	73.3943	132.53	87.8295
Solyc01g110960.4.1	Prefoldin chaperone subunit family protein (AHRD V3.3 *** A0A2U1NI64_ARTAN)	3	687	78.4	5.15558	25.8201	19.9901	13.5119	7.02829	22.4714	25.3694
Solyc01g110990.2.1	RNA helicase DEAH-box6	12	1170	133.2	6.2215	33.7528	18.7969	15.5044	26.2904	38.7421	25.7533
Solyc01g111030.2.1	Ribosome biogenesis protein WDR12 homolog (AHRD V3.3 *** A0A2G3D985_CAPCH)	5	473	52	5.60944	306.589	201.455	253.107	166.744	155.929	294.174
Solyc01g111040.4.1	Calcium-binding EF-hand family protein (AHRD V3.3 *** A0A2U1MN65_ARTAN)	20	371	40.8	4.67499	1544.21	1657.09	1713.26	1268.89	1291.04	1363.84
Solyc01g111060.4.1	5'-methylthioadenosine/S-adenosylhomocysteine nucleosidase 1 (AHRD V3.3 *** A0A2G3BWG6_CAPCH)	8	308	32.8	5.2182	158.339	96.912	113.275	116.623	116.524	125.038
Solyc01g111100.5.1	Neutral/alkaline invertase (AHRD V3.3 *** I0CL53_MANES)	8	626	71.5	8.15912	31.2697	40.8203	44.7907	53.1546	60.0731	51.929
Solyc01g111120.4.1	Triosephosphate isomerase (AHRD V3.3 *** A0A200Q3A8_9MAGN)	22	326	34.7	6.45209	12505.3	10062.3	10130.7	7731.24	8402.23	10334.3
Solyc01g111130.4.1	bHLH transcription factor 011	6	333	37.2	6.27325	11.8517	10.2326	10.7367	12.1597	8.32732	13.3563
Solyc01g111140.3.1	Protein XAP5 CIRCADIAN TIMEKEEPER (AHRD V3.3 *** A0A2G2Y2K1_CAPAN)	16	336	39.6	6.09967	355.569	435.134	408.018	378.267	408.058	350.873
Solyc01g111150.2.1	Translocon-associated protein subunit alpha (AHRD V3.3 *** A0A1U8F1N5_CAPAN)	3	258	28	4.86566	219.251	216.173	216.776	435.695	368.173	275.536
Solyc01g111170.3.1	cyclophilin	13	171	17.9	8.82758	15322.7	9648.59	10403.8	9752.83	12364.9	10826.4
Solyc01g111200.3.1	eukaryotic translation initiation factor 4B3 (AHRD V3.3 *** A0A2I4EWR0_9ROSI)	24	422	45.5	6.26361	305.268	279.829	252.763	321.585	335.395	332.354
Solyc01g111210.3.1	Amidase (AHRD V3.3 *-* A0A200RAW3_9MAGN)	15	831	91.3	6.22138	196.603	200.823	222.277	141.618	146.243	147.47
Solyc01g111220.3.1	Amidase (AHRD V3.3 *** A0A200RAW3_9MAGN)	5	512	54.7	8.85468	29.8822	36.6774	27.028	27.6978	19.9305	33.6755
Solyc01g111230.3.1	Dirigent protein (AHRD V3.3 *** K4B3Y5_SOLLC)	3	183	19.7	8.89008	2028.39	1487.33	1791.92	832.883	983.022	2437.93
Solyc01g111240.4.1	Translocase of chloroplast, chloroplastic (AHRD V3.3 *** A0A2G2W9J0_CAPBA)	48	1341	147.1	4.73517	283.222	226.374	221.585	197.341	199.066	200.924
Solyc01g111250.3.1	1-phosphatidylinositol phosphodiesterase (AHRD V3.3 *** A0A1J3JKG9_NOCCA)	5	318	36.8	7.68329	0	0	0	18.4309	36.3134	9.07069
Solyc01g111260.2.1	1-phosphatidylinositol phosphodiesterase (AHRD V3.3 *** A0A1J3JKG9_NOCCA)	17	318	36.6	8.01947	1018.28	1309.27	1036.66	1311.34	1258.74	1033.57
Solyc01g111270.3.1	Armadillo repeat only 1 (AHRD V3.3 *** Q9SW41_ARATH)	8	652	71.9	6.25678	36.5959	47.8882	38.6403	43.4003	47.9124	34.6946
Solyc01g111280.3.1	Cold-shock protein (AHRD V3.3 *-* A0A200RAC1_9MAGN)	7	171	17.3	6.40875	461.567	254.502	348.263	275.995	270.661	343.874
Solyc01g111300.4.1	Cold-shock protein (AHRD V3.3 *-* A0A200RAC1_9MAGN)	12	191	18.4	5.59186	7063.96	6484.24	6795.18	7236.46	6853.43	7815.07
Solyc01g111320.3.1	Thaumatin-like protein 1 (AHRD V3.3 *** A0A1U8E7X2_CAPAN)	7	276	29.7	8.42987	213.943	175.397	183.424	173.811	199.406	220.211
Solyc01g111350.3.1	Major facilitator superfamily protein (AHRD V3.3 *** Q9SW40_ARATH)	6	553	59.9	7.43402	35.8208	31.6203	31.0555	61.304	73.9852	40.4386
Solyc01g111360.3.1	Peptidyl-prolyl cis-trans isomerase (AHRD V3.3 *** A0A1U8DY34_CAPAN)	8	228	24.9	6.6546	66.1601	62.2491	50.7615	70.7166	80.8221	60.2312
Solyc01g111370.3.1	Choline transporter-like protein (AHRD V3.3 *** A0A2U1NLL4_ARTAN)	4	552	61.6	6.36652	98.1603	134.008	96.1637	141.726	114.12	77.9005
Solyc01g111380.3.1	Actin-depolymerizing factor-like protein (AHRD V3.3 *** A0A2K3P088_TRIPR)	1	143	16.4	8.69122	32.2478	44.8325	22.4683	18.0145	33.2194	40.4666
Solyc01g111400.4.1	Subtilisin-like protease-like protein (AHRD V3.3 *** A0A2K3P1W8_TRIPR)	21	798	84.8	8.79291	2918.96	1863.54	2225.11	2545.93	2921.13	3639.61
Solyc01g111410.3.1	Protein prenyltransferase alpha subunit repeat-containing protein 1 (AHRD V3.3 *** A0A1J3ITR8_NOCCA)	5	420	49	6.25299	16.4477	21.6497	13.9821	26.9142	29.7595	22.8392
Solyc01g111420.3.1	Ribosomal protein L1 (AHRD V3.3 *** A0A200R8A3_9MAGN)	9	413	46.3	9.4671	137.204	124.817	103.962	120.479	130.551	112.659
Solyc01g111450.3.1	LEY14339 proteasome, alpha subunit	13	249	27.1	6.98016	7014.55	4503.75	5804.37	4319.88	4641.18	6771.27
Solyc01g111510.3.1	Ascorbate peroxidase (AHRD V3.3 *** Q8W4V7_CAPAN)	16	287	31.6	7.09967	2634.51	2552.51	2452.42	2304.4	2885.45	2577.86
Solyc01g111520.3.1	Calcium-dependent lipid-binding (CaLB domain) family protein (AHRD V3.3 *** A0A1P8BD17_ARATH)	33	539	61.4	6.45831	602.936	535.53	521.023	547.54	507.972	506.346
Solyc01g111530.3.1	E3 ubiquitin-protein ligase UPL3 (AHRD V3.3 *** A0A1U8E9F6_CAPAN)	33	1860	199.9	5.73541	11.0477	8.38658	7.72101	10.5031	11.2909	10.2217
Solyc01g111560.3.1	Rac-like GTP binding protein (AHRD V3.3 *** Q9S821_PHYPA)	4	198	21.7	9.39166	121.497	179.081	132.793	136.444	161.173	125.957
Solyc01g111580.3.1	Basic-leucine zipper (BZIP) transcription factor family protein (AHRD V3.3 *** A0A1Y1IM66_KLENI)	2	270	29.5	6.14838	110.647	108.9	111.577	109.299	129.061	86.3806
Solyc01g111590.4.1	WD-40 repeat-containing protein MSI1 (AHRD V3.3 *** A0A2G3AUE9_CAPCH)	15	429	48.5	4.75714	220.006	180.181	172.879	149.841	190.908	166.22
Solyc01g111600.3.1	Heavy metal-associated isoprenylated plant protein (AHRD V3.3 *** A0A2R6QQA6_ACTCH)	6	153	17.3	9.01495	31.9258	33.2224	29.9992	40.9517	55.0965	33.8195
Solyc01g111620.3.1	High-affinity nickel-transport family protein (AHRD V3.3 *** F4JM82_ARATH)	1	377	39.9	9.19611	88.0504	24.4711	34.7423	16.8537	8.42151	67.636
Solyc01g111630.3.1	glycerate dehydrogenase (AHRD V3.3 *** A0A2I4EWU8_9ROSI)	25	386	42.3	6.55792	3048.1	2797.68	3074.83	3353.13	3115.76	3883.63
Solyc01g111650.3.1	SKP1-like protein (AHRD V3.3 *** O82463_NICCL)	11	185	20.9	5.05011	3023.1	2117.85	2372.82	2065.72	2174.77	2273.79
Solyc01g111660.4.1	plasma membrane intrinsic protein 2.8	2	302	32.2	8.32965	87.7244	31.6739	19.241	20.1817	42.3008	63.7209
Solyc01g111670.4.1	transmembrane protein%2C putative (DUF1279) (AHRD V3.3 *** AT2G20940.2)	1	146	15.6	9.90949	48.531	0	0	0	0	16.4964
Solyc01g111690.3.1	trafficking protein particle complex subunit 2-like protein (AHRD V3.3 *** A0A2I4GC85_9ROSI)	7	143	16	8.53632	101.284	206.5	186.553	267.321	314.88	177.717
Solyc01g111700.2.1	26S proteasome non-ATPase regulatory subunit 3 (AHRD V3.3 *** B6TAE2_MAIZE)	2	484	55.1	8.93658	59.9942	47.0477	56.5368	83.4686	89.4272	121.861
Solyc01g111710.4.1	26S proteasome non-ATPase regulatory subunit 3 (AHRD V3.3 *** B6TBG8_MAIZE)	27	539	61.6	8.91412	583.267	357.165	391.54	569.185	521.104	648.913
Solyc01g111720.4.1	Translation initiation factor 3 (AHRD V3.3 *-* A0A200PZ35_9MAGN)	7	558	62.1	9.4046	157.979	165.158	163.526	143.932	188.078	118.57
Solyc01g111750.4.1	protein CHAPERONE-LIKE PROTEIN OF POR1, chloroplastic-like (AHRD V3.3 *** A0A2I4EWX0_9ROSI)	4	305	32.2	9.72052	46.1138	31.8785	35.0454	26.104	20.9672	18.9734
Solyc01g111760.4.1	Vacuolar ATP synthase subunit B (AHRD V3.3 *** A0A2P6TTB9_CHLSO)	32	488	54.2	4.99359	33503.4	22908.3	26567.9	22442.2	23900.4	28292.7
Solyc01g111770.2.1	DUF616 domain-containing protein (AHRD V3.3 *** A0A1Q3CAK1_CEPFO)	10	499	57.3	9.42389	96.7635	70.5039	83.5422	80.4276	85.5126	120.086
Solyc01g111780.4.1	Transportin-1 (AHRD V3.3 *** A0A2G2W9L9_CAPBA)	27	918	102.7	5.01776	169.654	156.311	138.003	217.383	180.701	207.522
Solyc01g111810.3.1	Ribosomal L18p/L5e family protein (AHRD V3.3 *** F4HXR7_ARATH)	1	202	22.7	9.42633	18.1929	23.2137	29.5289	18.8551	24.5084	21.9656
Solyc01g111830.3.1	Methyltransferase (AHRD V3.3 *** O24154_TOBAC)	14	358	40.1	6.6087	271.418	269.799	241.807	433.799	450.663	325.938
Solyc01g111870.3.1	Serine/threonine-protein kinase ATR (AHRD V3.3 *** A0A2G3BW62_CAPCH)	1	2728	306.3	6.76166	192.3	294.945	273.708	307.915	346.004	106.413
Solyc01g111910.3.1	RNA polymerase II-associated protein 1 (AHRD V3.3 *** A0A200QJZ1_9MAGN)	10	1556	174.8	5.81842	28.2279	0	28.9189	37.3351	30.4171	25.4434
Solyc01g111920.3.1	F-box protein SKIP23 (AHRD V3.3 *** A0A2I4EWQ4_9ROSI)	2	406	46.3	5.19159	0	26.6271	24.3949	104.419	118.37	69.1123
Solyc01g111940.4.1	Coiled-coil protein (AHRD V3.3 *** Q8VYC9_ARATH)	18	231	26.6	9.29767	869.923	935.429	959.781	1205.97	1160.49	1139.05
Solyc01g111970.4.1	L-ascorbate oxidase-like protein (AHRD V3.3 *** A0A1U8DYA0_CAPAN)	16	538	60.9	9.42316	0	28.6296	0	37.6659	58.2882	34.4078
Solyc01g111980.3.1	Lysine histidine transporter-like 8 (AHRD V3.3 *** A0A2G2XYM3_CAPAN)	3	566	61.7	9.32696	10.1149	30.3604	22.9393	33.9841	37.6037	29.0374
Solyc01g111990.3.1	Alanine--tRNA ligase (AHRD V3.3 *** K3XV85_SETIT)	23	987	108.6	5.71112	139.626	131.885	133.537	136.404	126.179	182.512
Solyc01g112000.4.1	expansin-like protein precursor 1	8	267	29	8.47968	1929.67	1955.53	1857.96	1954.26	1559.91	1959.56
Solyc01g112010.3.1	RNA-binding (RRM/RBD/RNP motifs) family protein (AHRD V3.3 *** AT3G56510.5)	4	196	22.5	9.87787	23.0088	18.0861	10.4063	27.5507	22.6763	25.8418
Solyc01g112020.3.1	Pentatricopeptide repeat (AHRD V3.3 *** A0A200RCW9_9MAGN)	16	437	49.4	7.01044	664.257	430.208	449.161	402.769	369.388	517.934
Solyc01g112050.3.1	DUF630 family protein, putative (DUF630 and DUF632) (AHRD V3.3 *-* Q9XI02_ARATH)	10	890	98.8	6.01227	38.569	35.2834	29.8446	39.6654	31.4618	30.9485
Solyc01g112060.4.1	NAD(P)-binding domain-containing protein (AHRD V3.3 *** A0A2U1M2T6_ARTAN)	15	406	44.9	8.97992	461.858	340.689	289.44	337.59	310.993	375.363
Solyc01g112080.3.1	Lysm domain GPI-anchored protein 2 (AHRD V3.3 *** A0A2U1M2U7_ARTAN)	6	345	37.2	5.41486	3418.13	4446.87	4282.32	5098.35	4633.34	4222.2
Solyc01g112100.3.1	Flavin-containing monooxygenase (AHRD V3.3 *** A0A2G3BW83_CAPCH)	21	510	58.2	8.77179	313.04	370.658	331.933	553.942	513.932	471.341
Solyc01g112150.3.1	SEC1 family transport protein SLY1 (AHRD V3.3 *** A0A2G2W9B3_CAPBA)	31	620	69.2	5.98492	1116.86	1102.46	983.132	1191.44	1086.45	1067.5
Solyc01g112160.4.1	Phosphoglycerate mutase family protein (AHRD V3.3 *** A0A2U1PWX4_ARTAN)	14	227	25.3	5.70477	727.02	553.17	491.195	627.551	608.668	634.078
Solyc01g112170.3.1	Calcium-dependent protein kinase SK5 (AHRD V3.3 *** A0A2I0W0P2_9ASPA)	3	169	19.5	5.19928	39.601	21.9994	24.2877	19.8686	22.0744	38.6822
Solyc01g112180.4.1	Integral membrane protein hemolysin-III-like protein (AHRD V3.3 *** A0A2K3N7X1_TRIPR)	3	377	42.2	8.78119	27.7442	22.9965	18.8245	35.7847	24.7262	25.2021
Solyc01g112210.3.1	Hexosyltransferase (AHRD V3.3 *** A0A2G2XVL2_CAPAN)	12	677	78.3	8.47076	22.0641	29.8211	24.9234	40.9154	58.0083	29.5972
Solyc01g112230.4.1	Plant EC metallothionein-like protein (AHRD V3.3 *** A0A200PQZ1_9MAGN)	1	82	8.1	7.82709	12.0997	4.25707	8.81192	21.1822	19.7588	17.6341
Solyc01g112240.4.1	Alpha-1,3-mannosyl-glycoprotein 2-beta-N-acetylglucosaminyltransferase (AHRD V3.3 *** A0A2U1LK20_ARTAN)	7	446	52	6.57538	40.6699	30.3166	25.9839	47.2127	40.4002	55.7465
Solyc01g112250.4.1	Calcium dependent protein kinase (AHRD V3.3 *** Q43676_VIGRR)	17	534	59.9	5.58807	144.532	139.707	134.477	173.222	171.371	146.354
Solyc01g112260.4.1	hypothetical protein (AHRD V3.3 *-* AT4G35320.1)	3	180	21	9.81842	73.0558	59.7907	57.3417	32.5963	38.5946	65.3795
Solyc01g112280.3.1	partialaminoacylase-1	24	448	50.3	6.5329	6193.73	4621.23	4700.15	3896.07	3870.76	4539.99
Solyc01g112290.4.1	Glutamate--tRNA ligase, chloroplastic/mitochondrial (AHRD V3.3 *** A0A2G3BWC0_CAPCH)	17	570	63.8	8.50275	783.619	512.939	540.616	559.857	491.328	600.739
Solyc01g112340.3.1	Brefeldin A-inhibited guanine nucleotide-exchange protein 4 (AHRD V3.3 *-* A0A2G2XW39_CAPAN)	1	418	46.5	5.09564	0	0	0	0	17.6716	7.11937
Solyc01g112350.3.1	Brefeldin A-inhibited guanine nucleotide-exchange protein 4 (AHRD V3.3 *** A0A2G2XW39_CAPAN)	11	1372	153.9	5.56012	4.34446	6.5172	5.01807	17.9946	16.5755	10.253
Solyc01g150144.1.1	Alpha/beta-Hydrolases superfamily protein (AHRD V3.3 *** A0A2U1MWY4_ARTAN)	9	325	36.9	5.89044	106.831	69.3112	73.606	90.6064	59.6378	75.5507
Solyc01g150147.1.1	Golgi SNAP receptor complex member 1 (AHRD V3.3 *-* A0A1U8EGS6_CAPAN)	1	143	16	8.80731	0	0	29.8334	0	43.882	24.6738
Solyc01g150176.1.1	Gibberellin regulated protein (AHRD V3.3 *** A0A200Q364_9MAGN)	4	123	13.2	8.90399	1994.46	2301.71	2496.64	2702.42	2789.02	3049.26
Solyc02g005200.4.1	RNA binding protein (AHRD V3.3 *** A0A2U1QF55_ARTAN)	6	368	40.8	4.85968	8.90345	9.35359	7.87811	15.7991	15.2831	18.4989
Solyc02g005210.3.1	Cofactor assembly of complex C (AHRD V3.3 *** A0A2U1QJQ4_ARTAN)	3	258	28.3	9.2995	52.9994	40.2813	62.0684	30.8858	16.5796	48.8281
Solyc02g005370.1.1	enhancer of mRNA-decapping protein 4-like (AHRD V3.3 *-* A0A2I4F2H1_9ROSI)	1	138	15.2	6.49921	145.598	0	48.5598	49.9274	0	111.957
Solyc02g005480.4.1	E3 ubiquitin ligase BIG BROTHER-related (AHRD V3.3 *-* A0A2I4ED69_9ROSI)	2	268	29.6	4.07904	22.7028	17.2669	24.8728	34.1142	10.7528	22.3113
Solyc02g005603.1.1	UPF0664 stress-induced protein C29B12.11c (AHRD V3.3 *** A0A1J3H3L4_NOCCA)	13	195	22.2	6.96161	2168.02	1496.29	1565.67	1344.6	1071.71	1598.26
Solyc02g011760.1.1	Photosystem I iron-sulfur center (AHRD V3.3 *-* A0A141SC60_9ERIC)	1	94	10.9	8.03961	90.0628	68.9948	59.7468	64.0827	63.9127	53.58
Solyc02g011780.3.1	NAD(P)H-quinone oxidoreductase subunit I, chloroplastic (AHRD V3.3 *** I6N9B1_DATST)	1	143	16.9	7.67584	67.8083	50.3503	68.505	31.0987	37.5294	143.15
Solyc02g011995.1.1	30S ribosomal protein S16, chloroplastic (AHRD V3.3 *-* J7H6Q0_CAPAN)	1	105	12.6	5.0163	10.8757	21.9924	18.487	11.6507	24.5038	10.1296
Solyc02g014090.3.1	Peptidoglycan-binding LysM domain-containing protein (AHRD V3.3 *** Q8VYP8_ARATH)	6	359	38.5	9.10883	36.7188	27.9044	27.061	42.6865	50.1441	28.9354
Solyc02g014115.1.1	ENHANCER OF AG-4 protein 2-like (AHRD V3.3 *-* A0A2I4ED54_9ROSI)	10	677	73.6	5.34125	40.2893	30.3779	36.758	38.9572	39.5628	36.2896
Solyc02g014130.3.1	ENHANCER OF AG-4 protein 2-like (AHRD V3.3 *** A0A2I4ED54_9ROSI)	10	715	77.6	9.41534	30.0418	26.83	24.8491	27.6894	28.4384	22.2484
Solyc02g014150.4.1	Photosystem II stability/assembly factor HCF136 (AHRD V3.3 *** A0A1Y1IDD9_KLENI)	14	386	42.1	6.25421	3539.19	3469.6	3818.95	3702.27	3685.98	3988.98
Solyc02g014310.4.1	glycine rich protein X55695	13	631	65.8	5.26776	448.666	457.306	443.025	901.225	925.486	771.925
Solyc02g014350.4.1	P-loop containing nucleoside triphosphate hydrolases superfamily protein (AHRD V3.3 *** F4JCC9_ARATH)	15	1008	114.1	5.75189	44.2697	55.3116	40.578	62.6348	73.0769	57.6605
Solyc02g014380.3.1	protein odr-4 homolog (AHRD V3.3 *** A0A2I4GXT3_9ROSI)	15	494	54.5	5.38544	57.1334	58.1163	56.5451	89.0575	92.4651	73.0383
Solyc02g014460.4.1	DNA damage-binding protein CMR1 (AHRD V3.3 *** R4XC35_TAPDE)	15	499	55.8	9.21259	36.7124	39.4939	35.2604	27.7713	30.2137	30.897
Solyc02g014520.4.1	SET domain-containing protein (AHRD V3.3 *** A0A1Q3AV79_CEPFO)	8	553	62.6	4.78961	92.5212	60.0845	72.7844	116.874	65.8511	123.617
Solyc02g014560.3.1	Calcium uptake protein mitochondrial-like (AHRD V3.3 *** A0A2K3MWX9_TRIPR)	2	442	50	5.74164	797.623	1248.39	1130.83	1173.24	1206.02	1088.61
Solyc02g014720.4.1	HD domain-containing protein (AHRD V3.3 *** A0A1Q3BWL8_CEPFO)	6	223	25.4	6.03131	126.714	76.87	81.593	92.0028	97.6206	126.791
Solyc02g014830.4.1	Carboxypeptidase (AHRD V3.3 *** A0A2G2XBM8_CAPBA)	1	476	54.5	8.30279	32.5068	14.9323	0	0	0	14.2366
Solyc02g014860.3.1	Chaperone protein DnaJ (AHRD V3.3 *** A0A1J3ID64_NOCCA)	2	457	50.9	8.43109	0	6.75381	0	3.49774	8.10036	6.68187
Solyc02g014870.4.1	Thioredoxin-like protein 4A (AHRD V3.3 *** A0A1U8FQI4_CAPAN)	1	156	18.2	5.00739	47.6823	53.6129	55.371	47.3464	0	0
Solyc02g020940.3.1	Glyceraldehyde-3-phosphate dehydrogenase (AHRD V3.3 *** A0A2G3D2C2_CAPCH)	17	409	43.5	8.16168	7337.22	5757.6	6069.16	5043.48	5633.26	5950.06
Solyc02g020960.2.1	Photosystem I P700 chlorophyll a apoprotein A1 (AHRD V3.3 *** J7H3U2_CAPAN)	1	280	31.7	6.12933	5132.21	2895.31	2404.85	3361.11	4623.91	4731.76
Solyc02g020980.4.1	4-alpha-glucanotransferase (AHRD V3.3 *** Q6R608_SOLTU)	37	954	110.4	5.70343	226.575	223.106	210.204	432.58	446.909	361.783
Solyc02g021220.1.1	Subtilisin-like protease (AHRD V3.3 *** A0A1J3JRH1_NOCCA)	8	794	85.5	7.66412	17.9041	20.2047	26.4684	34.0515	43.346	30.636
Solyc02g021240.3.1	oligopeptide transporter 1	8	585	64.4	5.59882	153.449	103.178	116.857	142.429	110.592	118.375
Solyc02g021340.4.1	Transport/golgi organization-like protein (DUF833) (AHRD V3.3 *** F4JTM0_ARATH)	9	272	30.8	5.24774	31.4012	26.9036	18.7674	24.0673	36.3446	36.0483
Solyc02g021360.3.1	Katanin p80 WD40 repeat-containing subunit B1 homolog (AHRD V3.3 *** A0A2G3D2K6_CAPCH)	2	798	87.6	7.84027	42.8558	6.21985	7.50924	0	0	3.6053
Solyc02g021400.2.1	40S ribosomal protein S28 (AHRD V3.3 *** A0A2G3BI08_CAPCH)	2	65	7.5	11.1588	1602.14	662.432	646.037	487.184	584.232	1813.59
Solyc02g021420.3.1	villin-4-like (AHRD V3.3 *** A0A1U7XDQ7_NICSY)	43	973	108.9	5.63019	699.711	565.103	532.723	671.157	632.592	781.713
Solyc02g021440.4.1	Non-specific serine/threonine protein kinase (AHRD V3.3 *** A0A2G3A4W0_CAPAN)	11	457	51.3	8.9306	206.745	158.411	148.764	226.546	170.184	159.93
Solyc02g021470.4.1	cullin	29	824	94.2	7.23065	37.5199	38.0728	32.8237	73.8103	64.678	52.3325
Solyc02g021550.3.1	Eukaryotic translation initiation factor 4E (AHRD V3.3 *** Q00LS7_NICBE)	7	221	25.1	5.41864	184.122	189.307	161.461	269.823	288.822	173.989
Solyc02g021560.4.1	RNA-binding (RRM/RBD/RNP motif) family protein (AHRD V3.3 *** A0A2K3L2Z0_TRIPR)	18	431	44.7	6.3305	1723.3	1851.84	2022.12	1450.12	1662.18	1565.26
Solyc02g021620.3.1	Cation-chloride cotransporter 1 (AHRD V3.3 *** A0A1U8GM21_CAPAN)	4	988	108	7.10626	8.82463	11.328	11.4078	15.252	21.9458	12.0498
Solyc02g021640.3.1	BTB/POZ domain-containing protein (AHRD V3.3 *** A0A1U8FH79_CAPAN)	4	629	69.8	5.70892	14.8253	9.71959	8.95115	12.0551	14.3001	19.9245
Solyc02g021650.3.1	UV damaged DNA binding protein 1	36	1095	122.3	5.112	158.259	171.527	175.458	291.073	280.473	246.95
Solyc02g021680.3.1	WRKY transcription factor 35	1	381	42.6	5.37347	4.94075	0	1.64694	5.4709	9.34396	0
Solyc02g021700.4.1	Alpha N-terminal protein methyltransferase 1 (AHRD V3.3 *** A0A1U8FFG8_CAPAN)	5	232	26	5.89484	90.7312	86.6507	103.033	87.0489	119.753	72.9743
Solyc02g021760.3.1	Zinc finger transcription factor 16	6	689	75.9	6.23773	19.5131	21.9214	18.1446	15.9516	12.438	20.0308
Solyc02g022830.3.1	Twinkle-like protein, chloroplastic/mitochondrial (AHRD V3.3 *** A0A1J3F578_NOCCA)	5	697	79.1	8.4682	22.7455	23.652	31.2662	28.5926	34.2547	21.529
Solyc02g022850.1.1	FAD-binding Berberine family protein (AHRD V3.3 *** A0A1P8ATP1_ARATH)	12	541	60.7	9.4505	60.1168	51.3756	42.0519	38.3038	29.6872	33.5346
Solyc02g022930.3.1	3-hydroxyisobutyrate dehydrogenase (AHRD V3.3 *** A0A1U8FBY0_CAPAN)	14	344	36.5	6.98529	316.941	146.743	172.105	115.806	132.758	238.875
Solyc02g023970.3.1	Obg-like ATPase 1 (AHRD V3.3 *** A0A2G2XB41_CAPBA)	24	394	44.4	6.62042	10077.1	9061.66	9791.35	9286.61	9913.61	9081.67
Solyc02g023980.3.1	ATPase (AHRD V3.3 *** A0A200Q5U6_9MAGN)	10	374	39.5	5.73407	1404.26	1322.1	1252.69	1168.08	1593.29	1237.73
Solyc02g023990.3.1	NAD(P)-binding Rossmann-fold superfamily protein (AHRD V3.3 *** A0A2U1KWY0_ARTAN)	8	308	34	9.51495	102.111	118.109	124.568	97.9911	105.156	94.973
Solyc02g024020.3.1	Calcium-dependent ARF-type GTPase activating protein family (AHRD V3.3 *** A0A2U1Q799_ARTAN)	10	331	36.7	5.55817	241.176	180.327	183.145	242.633	308.074	278.884
Solyc02g024050.3.1	Ferredoxin--NADP reductase, chloroplastic (AHRD V3.3 *** K4B553_SOLLC)	19	374	41.7	8.74445	587.152	372.625	385.476	355.87	370.684	412.899
Solyc02g030080.4.1	WD repeat-containing protein 43-like (AHRD V3.3 *** A0A2I4EEZ8_9ROSI)	8	671	72.9	8.28046	24.6897	16.7287	16.2199	24.5748	36.4704	22.2897
Solyc02g030100.4.1	Vacuolar protein sorting-associated protein 54, chloroplastic (AHRD V3.3 *-* A0A2G3D2K9_CAPCH)	3	265	29.7	6.90814	58.0576	87.8386	74.5167	60.4891	59.4894	70.4587
Solyc02g030110.2.1	Vacuolar protein sorting-associated protein 54, chloroplastic (AHRD V3.3 *** A0A1U8FS35_CAPAN)	9	762	84.6	5.79437	14.4875	14.9876	16.207	43.5578	29.3446	27.1428
Solyc02g030170.4.1	DWARF1/DIMINUTO	21	551	64.3	6.50324	499.305	363.626	394.675	561.09	475.798	498.246
Solyc02g030243.1.1	Coatomer subunit epsilon (AHRD V3.3 *** A0A1U8FJB3_CAPAN),Pfam:PF04733	2	291	32	4.91071	35.644	25.3008	18.3997	70.0782	53.0269	57.9027
Solyc02g030450.3.1	Protein ROOT HAIR DEFECTIVE 3 homolog (AHRD V3.3 *** A0A2G3D211_CAPCH)	18	799	90.2	5.80829	99.5614	114.633	92.3614	152.099	116.002	123.69
Solyc02g031740.3.1	Phloem protein 2-like (AHRD V3.3 *** A0A200QPN3_9MAGN)	7	169	19.4	6.74029	35.7414	20.9521	25.7194	30.612	34.9091	33.1946
Solyc02g031770.4.1	ATP synthase mitochondrial F1 complex assembly factor 1-like (AHRD V3.3 *** A0A2I4G3K4_9ROSI)	4	255	29.4	9.35944	26.0105	37.4666	32.4163	30.4467	10.7116	27.8897
Solyc02g031840.3.1	Potassium transporter (AHRD V3.3 *** A0A1U8FIL6_CAPAN)	1	784	88.1	7.3067	0	0	0	0	0	0
Solyc02g031850.1.1	Protein kinase domain containing protein (AHRD V3.3 *-* A0A0U9HPK6_KLENI)	3	97	10.9	9.49298	86.905	78.2241	98.5036	79.535	75.8138	104.884
Solyc02g031860.3.1	MAP kinase kinase kinase 12	48	1233	135.7	5.24689	884.336	855.889	842.555	803.761	864.764	776.866
Solyc02g031910.2.1	PB1 domain-containing protein/Pkinase_Tyr domain-containing protein (AHRD V3.3 *** A0A1Q3BH41_CEPFO)	21	1242	136.5	5.14386	263.233	247.476	243.875	217.422	196.069	220.251
Solyc02g031950.3.1	pathogenesis-related family protein (AHRD V3.3 *** AT1G78780.5)	14	250	28.9	5.56635	6753.64	5814.25	6413.91	8447.49	8141.11	9332.62
Solyc02g031970.1.1	50S ribosomal protein L7/L12 (AHRD V3.3 *** A0A1U8GY39_CAPAN)	8	215	24	6.56329	104.648	116.971	128.296	114.974	172.847	108.825
Solyc02g032120.3.1	Zinc finger (C2H2 type) family protein (AHRD V3.3 *** A0A1P8ASM0_ARATH)	2	364	39.4	7.11175	23.3749	23.5485	30.6036	27.4285	48.5716	37.1837
Solyc02g032300.3.1	Enhancer of polycomb-like protein (AHRD V3.3 *** A0A2G3D2K3_CAPCH)	4	446	51.4	8.37994	12.1527	22.4963	13.3151	20.46	31.4512	18.631
Solyc02g032330.3.1	3beta-hydroxysteroid-dehydrogenase/decarboxylase isoform 3 (AHRD V3.3 *** HSDD3_ARATH)	6	562	61.9	9.2381	137.438	74.6135	112.115	84.6659	175.068	114.804
Solyc02g032380.3.1	Nuclear pore complex protein NUP214 (AHRD V3.3 *-* A0A2U1PQW9_ARTAN)	11	494	54.3	9.37274	93.1379	83.2972	81.1819	103.678	94.9788	127.511
Solyc02g032450.3.1	Nuclear pore complex protein (AHRD V3.3 *-* A0A200QTL2_9MAGN)	17	775	79.1	9.1059	131.401	141.932	144.874	147.341	164.76	149.051
Solyc02g032480.3.1	Nuclear pore complex protein NUP214 (AHRD V3.3 *-* A0A2U1PQW9_ARTAN)	13	603	65.5	5.08453	43.065	50.6285	53.4181	40.9371	42.9694	57.6796
Solyc02g032490.3.1	Nuclear pore complex protein (AHRD V3.3 *-* A0A200QTL2_9MAGN)	2	203	22.2	5.13373	37.6998	45.2764	52.9362	28.4321	87.9649	42.7517
Solyc02g032510.3.1	BTB/POZ domain-containing protein (AHRD V3.3 *** A0A2G3A585_CAPAN)	7	249	28.4	5.10907	17.7024	20.1913	17.6012	17.8242	12.7564	17.0321
Solyc02g032520.1.1	Apyrase (AHRD V3.3 *-* A0A2G3AV88_CAPCH)	2	88	9.9	7.66876	174.724	119.514	132.022	144.73	87.2859	240.555
Solyc02g032860.3.1	5'-adenylylsulfate reductase 1, chloroplastic (AHRD V3.3 *** A0A2G3D220_CAPCH)	7	456	50.7	6.40362	8.62708	8.53697	14.7671	18.1189	25.4583	14.5928
Solyc02g032870.4.1	Endonuclease/exonuclease/phosphatase family protein (AHRD V3.3 *** A0A2U1LJZ6_ARTAN)	6	476	53.4	8.16376	22.6895	24.8476	23.6597	25.9395	33.3818	22.7977
Solyc02g032930.3.1	B-cell receptor-associated 31-like (AHRD V3.3 *** A0A200QH03_9MAGN)	11	222	25.2	8.75214	509.954	159.025	146.975	134.449	125.011	417.214
Solyc02g032940.4.1	Aspartic proteinase (AHRD V3.3 *** A0A1U8FF23_CAPAN)	11	544	59.4	5.62006	57.1745	72.4572	70.1486	114.583	149.138	125.479
Solyc02g032960.2.1	ATP-dependent zinc metalloprotease FtsH 2 (AHRD V3.3 *** A0A1J3JSZ2_NOCCA)	7	1082	125.3	9.21808	19.2462	17.6909	0	41.7752	40.78	23.0598
Solyc02g036260.4.1	ERD (Early-responsive to dehydration stress) family protein (AHRD V3.3 *** A0A2U1NFB6_ARTAN)	1	705	80.8	9.28656	11.604	10.6094	8.3385	20.2481	23.7416	20.4716
Solyc02g036330.3.1	P-loop containing nucleoside triphosphate hydrolases superfamily protein (AHRD V3.3 *** A0A2U1PV42_ARTAN)	20	574	63.5	7.60761	257.953	229.231	255.228	193.532	205.061	194.817
Solyc02g036350.3.1	1-aminocyclopropane-1-carboxylate oxidase EF501822	21	319	36.3	5.14838	6769.78	7435.31	7313.7	4198.91	4052.61	4726.5
Solyc02g036360.1.1	Octicosapeptide/Phox/Bem1p (PB1) domain-containing protein / tetratricopeptide repeat (TPR)-containing protein (AHRD V3.3 *-* A0A1R7T3E1_ARATH)	2	761	84.5	5.32904	38.7204	38.5756	38.552	0	0	6.88081
Solyc02g036450.3.1	RAB GTPase (AHRD V3.3 *** A0A0P0YPT5_MARPO)	8	200	22	7.75177	224.111	198.211	174.975	218.885	246.064	199.104
Solyc02g036470.4.1	WAT1-related protein, chloroplastic (AHRD V3.3 *** A0A1U8FQ16_CAPAN)	1	444	48.3	6.10138	97.394	156.748	56.3885	106.916	71.0125	60.888
Solyc02g037510.3.1	Cationic amino acid transporter 2, vacuolar (AHRD V3.3 *** A0A2G3A4Q3_CAPAN)	2	599	63.4	6.44537	29.1052	31.9621	11.9374	42.0074	29.5353	26.2249
Solyc02g037530.3.1	auxin response factor 8B	18	835	93.6	5.91559	269.37	268.268	283.977	230.913	242.479	241.696
Solyc02g038750.3.1	WD repeat-containing protein 55-like (AHRD V3.3 *** A0A2K3P0N4_TRIPR)	9	354	38.7	4.79901	222.743	225.542	222.704	203.771	210.531	231.684
Solyc02g038760.4.1	AT-hook motif nuclear-localized protein 1 (AHRD V3.3 *** A0A2G3A4Q2_CAPAN)	1	348	35.6	7.14996	29.815	0	29.9814	0	47.5369	23.0249
Solyc02g038800.1.1	Plant intracellular Ras-group-related LRR protein (AHRD V3.3 *** A0A2R6RJA8_ACTCH)	7	567	63.1	6.34784	53.3948	53.6656	63.785	33.3237	33.8747	42.7823
Solyc02g038803.1.1	Eukaryotic translation initiation factor 6 (AHRD V3.3 *** A0A2G3A551_CAPAN)	7	299	32.4	4.92645	4178.73	3501.81	3547.88	2808.03	2254.27	3716.93
Solyc02g038812.1.1	Calcium-binding EF hand family protein (AHRD V3.3 *** A0A1P8APZ6_ARATH)	38	1161	126.8	5.45294	265.455	251.007	265.497	284.243	283.906	281.027
Solyc02g038816.1.1	RNA-binding (RRM/RBD/RNP motifs) family protein (AHRD V3.3 *** F4JZ11_ARATH)	11	264	30.1	8.13739	138.969	106.59	98.0005	101.31	75.4436	83.0544
Solyc02g038817.1.1	Protein kinase domain (AHRD V3.3 *-* A0A200PQX9_9MAGN)	2	415	45.3	9.46051	0	0	0	0	21.2209	28.1549
Solyc02g038818.1.1	Glutathione S-transferase (AHRD V3.3 *** A0A200QHH9_9MAGN)	2	239	28	5.73444	0	0	12.7426	9.10418	12.9321	7.83525
Solyc02g038819.1.1	Phosphoinositide phosphatase family protein (AHRD V3.3 *** A0A2U1LC37_ARTAN)	15	596	68.1	7.64947	49.2021	38.8714	31.0937	46.9467	44.7541	50.8098
Solyc02g043860.3.1	Insulinase (Peptidase family M16) family protein (AHRD V3.3 *** A0A2U1QK83_ARTAN)	15	922	106	4.94855	17.3553	24.6483	25.7706	60.0134	58.0436	33.8021
Solyc02g044030.1.1	C2 calcium/lipid-binding plant phosphoribosyltransferase family protein (AHRD V3.3 *-* A0A061DXG0_THECC)	1	339	37.5	9.01459	64.7162	7.56673	0	21.2332	22.8996	26.5348
Solyc02g049070.4.1	ribosomal RNA small subunit methyltransferase J (AHRD V3.3 *** AT5G08540.1)	11	344	38.3	7.32782	137.55	100.503	91.3542	129.65	169.504	164.42
Solyc02g050240.4.1	Oligopeptidase B (AHRD V3.3 *-* A0A0G2RJN8_CAPAN)	19	378	42.8	5.58563	1321.75	1437.72	1442.72	1642.85	1649.47	1644.37
Solyc02g050260.2.1	Oligopeptidase B (AHRD V3.3 *** A0A0G2RJN8_CAPAN)	21	389	43.8	5.76032	771.198	821.142	754.205	829.879	875.313	1016.56
Solyc02g050280.4.1	SNF2 domain-containing protein / helicase domain-containing protein / zinc finger protein-like protein (AHRD V3.3 *** A0A1I9LTA7_ARATH)	2	997	110.9	6.68561	0	0	0	10.4869	10.2697	0
Solyc02g055440.4.1	E3 ubiquitin-protein ligase%2C putative (DUF177) (AHRD V3.3 *** AT3G19800.2)	1	219	24.5	8.8006	0	0	16.4084	14.1335	41.2622	9.44128
Solyc02g055460.3.1	hypothetical protein (AHRD V3.3 *-* AT3G19780.2)	4	678	76.7	5.43219	50.0733	9.25281	9.4879	13.6186	19.4306	15.9556
Solyc02g061790.4.1	Activated RNA polymerase II transcriptional coactivator p15 (AHRD V3.3 *** A0A2G2XC29_CAPBA)	7	114	13	5.00348	106.804	120.783	135.256	98.199	111.973	168.131
Solyc02g061820.4.1	Ankyrin repeat (AHRD V3.3 *** A0A200QEF9_9MAGN)	1	453	51.8	9.04913	9.79827	6.42356	7.29502	10.2026	16.1288	7.08861
Solyc02g061840.3.1	RNA-binding (RRM/RBD/RNP motifs) family protein (AHRD V3.3 *-* F4JNU2_ARATH)	4	222	26	11.2	135.884	93.4715	111.972	85.5209	60.5743	70.8874
Solyc02g061850.4.1	Phospholipase D (AHRD V3.3 *** K4B675_SOLLC)	1	850	97.7	6.66718	376.054	216.75	210.266	101.342	52.7893	392.649
Solyc02g061960.3.1	la-related protein 1C-like (AHRD V3.3 *** A0A2I4FDA4_9ROSI)	8	570	61.6	7.0661	121.325	107.786	108.6	142.486	161.845	131.044
Solyc02g061980.3.1	la-related protein 1C-like (AHRD V3.3 *** A0A2I4FDA4_9ROSI)	12	495	54.4	7.40692	27.1894	22.0779	25.1416	17.645	27.3432	23.4855
Solyc02g062000.4.1	1-phosphatidylinositol-3-phosphate 5-kinase FAB1A (AHRD V3.3 *** A0A2I0X875_9ASPA)	15	505	56.9	6.30035	135.177	129.499	139.648	114.212	119.987	139.74
Solyc02g062020.3.1	Rac-like GTP binding protein (AHRD V3.3 *** Q9S821_PHYPA)	1	197	21.5	9.21356	5.53364	8.41362	5.92688	17.4491	11.0208	12.0177
Solyc02g062100.4.1	Senescence/dehydration-associated protein-like protein (AHRD V3.3 *** A0A1P8AYB1_ARATH)	12	471	51.2	8.6264	61.7738	57.5967	64.4698	69.2694	104.401	74.7947
Solyc02g062110.4.1	Vacuolar fusion protein CCZ1-like protein (AHRD V3.3 *** A0A1J3IFZ9_NOCCA)	12	510	57.2	6.44843	71.0019	57.776	54.1787	67.4393	50.0451	70.6806
Solyc02g062130.4.1	Ferredoxin--NADP reductase, chloroplastic (AHRD V3.3 *** K4B6A3_SOLLC)	19	379	42.6	8.67755	3520.44	3637.68	3338.25	2557.72	2904.72	2836.38
Solyc02g062140.2.1	Armadillo repeat only 1 (AHRD V3.3 *** Q9SW41_ARATH)	25	678	75.2	7.10992	140.088	133.816	111.964	194.274	190.869	155.152
Solyc02g062240.3.1	Small nuclear ribonucleoprotein Sm D3 (AHRD V3.3 *** A0A1U8FJ77_CAPAN)	4	132	14.5	10.5489	1139.93	1492.15	1612.48	1125.65	1054.4	1171.62
Solyc02g062250.3.1	Peptidyl-prolyl cis-trans isomerase (AHRD V3.3 *** A0A1U8FHR4_CAPAN)	4	127	13.8	9.4776	207.272	174.456	166.841	173.146	170.375	146.035
Solyc02g062290.2.1	RNA binding protein (AHRD V3.3 *-* A0A2K3MUE2_TRIPR)	23	798	89.2	4.76129	137.305	125.026	123.077	136.884	136.147	130.802
Solyc02g062313.1.1	BURP domain protein (AHRD V3.3 *** A0A2K3PM47_TRIPR)	11	310	35.5	6.22284	0	15.2506	0	1.35009	18.3791	7.7949
Solyc02g062340.3.1	Fructose-bisphosphate aldolase (AHRD V3.3 *** Q9SXX4_NICPA)	7	395	42.7	6.07111	2865.41	2541.68	2306.24	2709.44	3341.69	3039.32
Solyc02g062350.3.1	protein CHAPERONE-LIKE PROTEIN OF POR1, chloroplastic (AHRD V3.3 *** A0A2I4ERI8_9ROSI)	2	270	30.2	9.98248	59.7208	67.5321	42.0419	49.9183	61.4477	54.564
Solyc02g062390.3.1	abscisic acid and environmental stress-inducible protein TAS14 (AHRD V3.3 *-* A0A1U8FJ72_CAPAN)	3	133	14.4	9.01569	47.6976	61.1794	48.603	240.029	300.27	214.34
Solyc02g062430.3.1	D-2-hydroxyglutarate dehydrogenase, mitochondrial (AHRD V3.3 *** A0A2G2XBI2_CAPBA)	11	589	65.5	6.80743	126.159	67.6492	77.8378	51.07	52.768	97.8971
Solyc02g062460.4.1	2-oxoglutarate (2OG) and Fe(II)-dependent oxygenase superfamily protein (AHRD V3.3 *** A0A2U1LXD5_ARTAN)	20	321	36.5	5.52496	1013.64	895.742	976.539	1263.4	1305.63	1234.59
Solyc02g062500.3.1	2-oxoglutarate (2OG) and Fe(II)-dependent oxygenase superfamily protein (AHRD V3.3 *** A0A2U1LXD5_ARTAN)	1	321	36.5	5.16596	308.618	212.615	218.473	299.579	163.359	259.767
Solyc02g062520.3.1	Pseudouridine synthase (AHRD V3.3 *** A0A200QI62_9MAGN)	3	379	42.2	8.24066	73.516	52.6133	51.6506	54.5508	52.4178	61.9549
Solyc02g062530.3.1	thiamine-phosphate synthase (AHRD V3.3 *-* AT5G49410.2)	5	135	15.5	10.7908	216.695	184.436	144.78	178.863	274.6	155.609
Solyc02g062540.3.1	Thioredoxin domain-containing protein (AHRD V3.3 *** A0A1Q3D5L0_CEPFO)	12	228	25.7	5.19867	771.569	479.355	659.023	473.989	511.034	650.215
Solyc02g062550.3.1	P-loop containing nucleoside triphosphate hydrolases superfamily protein (AHRD V3.3 *** A0A2U1NGS8_ARTAN)	2	496	57	5.53241	0	0	0	29.0471	22.449	11.332
Solyc02g062560.3.1	Tobacco mosaic virus resistance-1	8	754	80.4	5.66742	40.3421	35.1718	29.8783	71.9711	27.2675	60.9129
Solyc02g062600.3.1	GAMMA carbonic anhydrase (AHRD V3.3 *** G5DWW7_SILLA)	14	268	29	6.70966	1136.36	1150.15	1205.01	1578.31	1590.98	1446.81
Solyc02g062610.3.1	Alpha/beta-Hydrolases superfamily protein (AHRD V3.3 *** O23227_ARATH)	2	372	41.2	6.20197	37.9017	42.5273	31.2354	56.1216	0	29.8384
Solyc02g062620.3.1	Nuclear cap-binding protein subunit 2 (AHRD V3.3 *** B8YFW2_SOLTU)	7	257	30.1	7.77667	438.475	257.403	280.27	273.673	307.516	247.671
Solyc02g062640.4.1	Phosphopantetheine adenylyltransferase (AHRD V3.3 *** A0A2G2WHT8_CAPBA)	7	178	19.6	5.20612	238.452	184.154	200.169	173.376	180.904	229.471
Solyc02g062680.3.1	Anaphase-promoting complex subunit 10 (AHRD V3.3 *** A0A2G3D1X5_CAPCH)	4	191	21.4	6.20526	70.8065	57.4511	67.7814	86.5572	60.7262	71.2804
Solyc02g062700.3.1	ATPase family AAA domain-containing protein 3-like (AHRD V3.3 *** A0A2I4E883_9ROSI)	19	640	71.3	8.21295	233.729	148.154	169.208	165.532	153.399	171.666
Solyc02g062710.1.1	HXXXD-type acyl-transferase family protein (AHRD V3.3 *** A0A2K3MRI0_TRIPR)	9	452	51.2	5.51276	10.8001	16.6704	16.3444	27.9544	27.4921	18.1652
Solyc02g062720.4.1	DNA-3-methyladenine glycosylase 1-like (AHRD V3.3 *** A0A2I4EQE9_9ROSI)	2	406	44.8	9.2276	10.3942	17.406	10.0002	14.4568	1.30751	11.0174
Solyc02g062770.2.1	late embryogenesis abundant protein (AHRD V3.3 *** AT5G66780.1)	2	126	14	5.05682	8.07328	12.2879	7.13365	0	2.8339	0
Solyc02g062800.2.1	Ribosome biogenesis protein BMS1-like protein (AHRD V3.3 *-* A0A2G2W7A2_CAPBA)	4	407	45.7	5.27533	68.1956	58.3932	64.4896	45.8637	67.9834	70.6191
Solyc02g062810.4.1	Signal recognition particle subunit SRP68 (AHRD V3.3 *** A0A2G2X690_CAPBA)	4	602	68.2	9.11456	28.0893	27.8798	31.5127	20.0235	20.306	65.9052
Solyc02g062910.3.1	Pentatricopeptide repeat-containing protein, mitochondrial (AHRD V3.3 *** A0A2G3A487_CAPAN)	17	416	46.4	8.64532	355.646	321.618	305.593	302.429	298.335	339.328
Solyc02g062920.3.1	U2 snRNP auxiliary factor large subunit (AHRD V3.3 *** A0A2G3AAC4_CAPAN)	15	560	62.2	8.40558	412.642	407.298	390.133	312.202	305.142	347.503
Solyc02g062940.3.1	Zinc finger protein (AHRD V3.3 *-* A0A200Q257_9MAGN)	2	656	68	8.31024	29.3239	33.5457	38.001	42.3602	41.0073	31.4951
Solyc02g062950.3.1	G-box binding	10	341	36.6	5.66962	125.669	132.92	130.204	102.678	97.6731	116.82
Solyc02g062960.4.1	Homeobox-leucine zipper protein HOX14 (AHRD V3.3 *** A0A1U8FQP7_CAPAN)	5	205	24.1	6.11676	9.22323	8.1291	8.29395	3.83906	4.43089	10.3082
Solyc02g062970.3.1	Xaa-Pro aminopeptidase 2	25	654	72.7	5.60809	1214.24	926.079	1001.86	1270.77	1346.4	1514.03
Solyc02g063010.3.1	BES1/BZR1-like protein (AHRD V3.3 *** A0A2U1KKL8_ARTAN)	3	319	34.5	9.38446	42.0047	53.8296	55.9158	35.8403	26.6727	34.4139
Solyc02g063050.3.1	hypothetical protein (AHRD V3.3 *** AT5G23490.1)	21	655	73.2	5.25617	113.708	106.5	107.185	117.905	97.6111	99.2776
Solyc02g063070.3.1	tft4	13	260	29.3	4.66205	11825.1	8959.3	8594.04	5751.59	5182.98	7301.43
Solyc02g063075.1.1	Target SNARE coiled-coil-like domain-containing protein (AHRD V3.3 *** A0A2U1KSY6_ARTAN)	5	133	15.2	9.71954	120.634	116.102	123.311	113.214	142.777	119.159
Solyc02g063085.1.1	COX assembly mitochondrial protein (AHRD V3.3 *** A0A2G3D1U1_CAPCH)	4	93	10.9	9.07916	14.8911	14.9439	17.9772	21.4862	24.5799	13.1693
Solyc02g063090.3.1	T-complex protein 1 subunit zeta (AHRD V3.3 *** A0A2G3D7N6_CAPCH)	35	535	58.9	6.31232	3770.48	2938.03	3153.17	2937.09	2799.12	3182.92
Solyc02g063130.4.1	RAD23 protein (AHRD V3.3 *** Q9STA6_SOLLC)	12	383	40.5	4.71869	6380.78	5103.63	5808.48	5090.39	5124.9	5285.02
Solyc02g063150.3.1	RuBP carboxylase small subunit	6	181	20.3	7.57941	16574.7	9838.43	10721.6	8140.39	9164.61	12645
Solyc02g063160.4.1	Alpha/beta-Hydrolases superfamily protein (AHRD V3.3 *** A0A1P8B9I4_ARATH)	3	382	43.2	6.90826	24.1786	27.0701	18.3702	37.8493	12.6693	13.0646
Solyc02g063220.3.1	Mannose-6-phosphate isomerase (AHRD V3.3 *** A0A2G2XBW4_CAPBA)	7	435	48.3	5.10236	415.307	412.156	376.144	319.436	336.313	373.457
Solyc02g063270.4.1	Protein DETOXIFICATION (AHRD V3.3 *** A0A328DLR5_9ASTE)	1	454	49.3	6.60175	0	35.1069	49.027	61.3203	48.7826	41.4631
Solyc02g063300.3.1	carboxypeptidase (AHRD V3.3 *** AT5G38060.1)	5	134	15.1	8.66815	129.397	150.442	156.161	155.553	140.046	157.745
Solyc02g063355.1.1	Calcium-dependent lipid-binding (CaLB domain) family protein (AHRD V3.3 *** A0A2U1LMA8_ARTAN)	5	166	19.2	6.35602	55.2858	45.8544	58.127	47.8895	52.8406	54.4112
Solyc02g063390.4.1	3-oxo-5-alpha-steroid 4-dehydrogenase (DUF1295) (AHRD V3.3 *** O81042_ARATH)	3	343	41	9.13971	24.1247	27.0686	19.2812	16.9169	20.4198	28.4532
Solyc02g063450.4.1	Glycine-rich domain-containing protein 2 (AHRD V3.3 *** A0A2G3A574_CAPAN)	4	729	82.6	6.47015	5.66508	14.0277	8.99452	10.6722	13.85	12.1779
Solyc02g063490.3.1	Malate dehydrogenase (AHRD V3.3 *** A0A2G2XBH7_CAPBA)	10	352	36.9	8.13361	256.88	204.868	249.225	341.677	340.461	289.412
Solyc02g063523.1.1	Squalene epoxidase (AHRD V3.3 *** I6YVX5_9ASPA)	5	602	66	8.89642	601.98	619.946	686.849	632.673	744.614	615.282
Solyc02g064580.3.1	Transmembrane protein (DUF2215) (AHRD V3.3 *** F4K567_ARATH)	4	477	53.6	9.6413	95.6617	81.6445	75.9137	58.7175	49.8801	82.0641
Solyc02g064630.4.1	Telomere repeat-binding factor 1 (AHRD V3.3 *** A0A1J3IGS9_NOCCA)	7	215	23.8	9.8045	45.9851	36.4934	40.274	36.1622	38.4749	31.8293
Solyc02g064640.4.1	ADP-ribosylation factor-like protein 8A (AHRD V3.3 *** A0A2G3BN09_CAPCH)	9	184	20.5	8.32001	486.335	244.084	224.735	270.175	305.163	372.905
Solyc02g064650.3.1	xyloglucan endo-transglycosylase B2	3	319	34.9	8.69598	30.0368	20.5519	22.3993	17.1734	30.3906	39.2332
Solyc02g064670.1.1	60S ribosomal protein L26 (AHRD V3.3 *** A0A1U8FHZ3_CAPAN)	4	146	16.8	10.9212	1032.93	612.676	784.508	592.439	778.054	1020.44
Solyc02g064680.4.1	Calcium-transporting ATPase (AHRD V3.3 *** A0A1U8FI07_CAPAN)	13	1040	114.1	5.92572	31.5924	35.82	38.336	50.2209	46.7351	38.6909
Solyc02g064700.3.1	Protein kinase superfamily protein (AHRD V3.3 *** A0A2U1NAV0_ARTAN)	10	427	49.5	9.39276	49.4662	75.3241	56.5096	77.4671	74.2899	56.231
Solyc02g064730.3.1	DUF1909-domain-containing protein (AHRD V3.3 *** A0A1J7IYE1_9PEZI)	2	77	8.5	9.47931	8.24293	9.34206	5.26388	10.1942	14.3595	4.83735
Solyc02g064750.4.1	2-oxoglutarate (2OG) and Fe(II)-dependent oxygenase superfamily protein (AHRD V3.3 *** A0A2U1KVM6_ARTAN)	4	288	32.2	5.41913	66.6003	76.7032	81.2378	89.9957	113.258	64.1932
Solyc02g064770.4.1	Sigma-B regulation protein RsbQ (AHRD V3.3 *** A0A2T0KZ78_9BURK)	2	295	33	5.22528	14.7641	11.5352	12.6567	20.7113	12.6049	16.1361
Solyc02g064940.1.1	Leucine-rich repeat family protein (AHRD V3.3 *** G3CHK6_PONTR)	11	464	51.4	8.84479	1711.18	1464.25	1587.07	812.277	836.552	1087.92
Solyc02g064950.3.1	CBS domain-containing protein (AHRD V3.3 *** A0A1Q3DGW2_CEPFO)	4	236	25.9	8.76019	88.0657	102.337	89.8522	86.6132	129.237	101.975
Solyc02g064990.3.1	Remorin (AHRD V3.3 *** A0A200QZA9_9MAGN)	4	387	42.7	9.35785	26.5749	43.8668	28.2831	39.9463	35.5316	30.8939
Solyc02g065000.1.1	Calcium-binding EF-hand (AHRD V3.3 *** A0A2U1N7Z6_ARTAN)	2	173	19.2	5.50275	39.9379	13.6452	13.961	0	0	17.4001
Solyc02g065030.1.1	Pentatricopeptide repeat (AHRD V3.3 *** A0A200R8L7_9MAGN)	1	638	71.5	6.95782	5892.03	1050.86	1937.76	965.073	532.215	8301.46
Solyc02g065050.1.1	aspartic proteinase PCS1-like (AHRD V3.3 *** A0A2G3A5E0_CAPAN)	6	429	46.6	7.97553	18.0328	19.5736	20.6161	20.7091	18.8701	7.76995
Solyc02g065060.3.1	Short-chain dehydrogenase/reductase SDR (AHRD V3.3 *** A0A200PU74_9MAGN)	5	266	29	6.59222	49.341	58.9288	60.9036	106.099	128.526	78.1439
Solyc02g065080.3.1	Phosphoglycerate mutase-like protein 4 (AHRD V3.3 *** A0A1U8FJL4_CAPAN)	16	309	34.2	8.50971	469.905	444.651	461.029	564.63	644.415	553.169
Solyc02g065170.3.1	L-ascorbate oxidase-like protein (AHRD V3.3 *** A0A2G3D2Z5_CAPCH)	10	539	60.2	9.28021	145.228	132.095	136.472	242.144	192.831	220.345
Solyc02g065180.3.1	Meiotically up-regulated protein (AHRD V3.3 *** F4K264_ARATH)	3	217	25.3	6.41583	51.757	80.8986	74.9068	38.1911	67.4445	102.355
Solyc02g065240.3.1	Methyl esterase 1 (AHRD V3.3 *** A0A2U1LMY0_ARTAN)	19	264	29.6	5.73212	1492.64	947.414	921.614	791.575	843.746	1083.69
Solyc02g065280.3.1	Methylesterase 1 (AHRD V3.3 *** A0A2G3D300_CAPCH)	9	265	30.2	5.56415	98.7781	56.0188	57.4667	46.6826	49.6058	69.6513
Solyc02g065300.1.1	Leucine--tRNA ligase, cytoplasmic (AHRD V3.3 *** A0A2G3D329_CAPCH)	50	1079	122.5	5.9317	317.874	283.809	269.794	417.568	402.382	444.565
Solyc02g065370.3.1	UDP-N-acetylmuramoyl-L-alanyl-D-glutamate-2%2C 6-diaminopimelate ligase (AHRD V3.3 *** AT4G37090.1)	5	178	20.1	9.2973	91.1573	39.7928	46.989	64.4985	26.7332	70.2673
Solyc02g065400.3.1	33kDa precursor protein of oxygen-evolving complex	26	329	34.9	5.90924	28332.4	22805.5	23885.1	21011.6	21912.9	24301.9
Solyc02g065470.1.1	Pathogenesis-related protein 1 (AHRD V3.3 *** A0A2K3L121_TRIPR)	14	180	19.6	8.73114	13683.4	10531.4	11398.7	9723.88	9250.18	13851
Solyc02g065630.4.1	Protein FLX-like 2 (AHRD V3.3 *** A0A2G3D383_CAPCH)	22	442	47.6	6.28473	521.186	533.774	524.476	502.343	527.742	518.203
Solyc02g065660.4.1	WPP domain-interacting tail-anchored protein 2 (AHRD V3.3 *** A0A1J3JZ59_NOCCA)	22	626	71	4.8128	79.7843	85.63	76.6793	102.893	100.048	89.4377
Solyc02g065720.3.1	RING/U-box superfamily protein (AHRD V3.3 *** A0A2U1QNZ5_ARTAN)	1	224	25.5	4.76666	0	0	0	3.01275	0	0
Solyc02g065740.3.1	alpha-1,4-glucan-protein synthase [UDP-forming] 1-like (AHRD V3.3 *** A0A2G3A5L5_CAPAN)	3	359	41.3	5.57806	77.8528	38.113	74.9872	49.6935	34.0077	47.5696
Solyc02g065765.1.1	COBRA-like protein (AHRD V3.3 *** K4B708_SOLLC)	7	444	49.8	8.62531	300.395	315.522	327.506	563.069	606.299	505.201
Solyc02g065780.1.1	Protein RALF-like 27 (AHRD V3.3 *** A0A2G3D352_CAPCH)	4	96	10.8	5.35297	601.258	551.507	632.867	667.189	544.103	587.213
Solyc02g066920.3.1	Chlororespiratory reduction 7 (AHRD V3.3 *** A0A2U1NIM3_ARTAN)	2	154	18.2	5.35638	26.3942	17.4717	22.1635	10.2354	0	13.2924
Solyc02g066930.3.1	RNA-binding protein (AHRD V3.3 *-* Q941H9_TOBAC)	3	252	26.1	5.10919	1675.9	2009.76	1524.06	1373.03	1345.4	1556.74
Solyc02g066940.4.1	Protein RIK (AHRD V3.3 *** A0A2G3D3D0_CAPCH)	9	644	68.7	5.80719	37.8799	23.3565	28.5341	20.6997	28.2422	24.4163
Solyc02g066950.4.1	Alpha-amylase isozyme 2A (AHRD V3.3 *** A0A2G3A5T2_CAPAN)	38	904	102.8	5.56744	306.253	290.074	303.9	336.42	355.82	341.509
Solyc02g066990.2.1	Unknown protein	11	358	36.7	5.03131	3.94691	5.09399	5.35938	4.42696	3.54415	3.44098
Solyc02g067030.4.1	SNF1	19	542	62.2	8.87445	433.409	336.387	320.313	283.281	297.256	307.185
Solyc02g067070.4.1	putative endonuclease or glycosyl hydrolase with C2H2-type zinc finger domain-containing protein (AHRD V3.3 *-* AT5G61190.1)	7	379	40.8	9.18341	28.561	34.9967	28.3698	44.2889	42.3374	36.0241
Solyc02g067080.4.1	UDP-glucose 6-dehydrogenase (AHRD V3.3 *** Q6IVK6_TOBAC)	31	485	53.6	6.62714	4808.01	4321.45	3766.66	4081.43	3827.74	5078.89
Solyc02g067090.4.1	Coilin (AHRD V3.3 *-* COIL_ARATH)	9	508	56.9	9.16339	48.5276	37.8181	40.1323	63.9533	47.4241	44.9817
Solyc02g067120.4.1	hypothetical protein (DUF1997) (AHRD V3.3 *** AT5G39530.1)	5	241	27.9	9.62274	42.814	57.1383	46.7957	33.5333	38.1266	33.8801
Solyc02g067150.4.1	glycine-rich protein (AHRD V3.3 *-* AT3G29075.1)	1	364	41.8	4.55963	2260.64	2396.69	3161.61	2433.74	3460.11	2427.47
Solyc02g067160.4.1	SPX domain-containing protein 4 (AHRD V3.3 *** A0A1U8FRG4_CAPAN)	5	307	34.5	4.90228	23.721	23.668	17.9497	21.1715	41.2558	11.5074
Solyc02g067180.3.1	cystathionine gamma synthase	18	540	58.2	6.32794	1989.22	2048.98	2017.34	964.295	1130.58	1218.1
Solyc02g067210.3.1	KH domain-containing protein (AHRD V3.3 *** A0A1J3DQI6_NOCCA)	19	555	60.1	6.74103	695.513	509.547	625.167	353.79	352.393	624.278
Solyc02g067230.3.1	Dof zinc finger protein3	1	467	51.3	4.82575	0	2.74204	6.08216	0	0	0
Solyc02g067360.3.1	Protease Do-like 8, chloroplastic (AHRD V3.3 *** A0A2G3A5X1_CAPAN)	10	465	49.6	6.12201	259.973	195.112	243.277	148.403	175.984	228.115
Solyc02g067370.4.1	Nucleosome assembly protein family (AHRD V3.3 *** A9RDK1_PHYPA)	8	234	26.7	4.3056	78.1009	44.4893	40.3603	36.0727	33.7533	62.8611
Solyc02g067390.3.1	Binding partner of ACD11 1 (AHRD V3.3 *** A0A199VQH5_ANACO)	2	255	27.6	4.99506	60.3772	76.6861	75.9745	141.535	119.408	59.6674
Solyc02g067420.3.1	Ubiquitin-conjugating enzyme (AHRD V3.3 *** Q5ZFS2_PLAMJ)	1	152	17.3	5.65301	66.5992	196.599	183.375	174.788	216.138	112.691
Solyc02g067460.3.1	Mitochondrial outer membrane protein porin (AHRD V3.3 *** A0A2K3KY08_TRIPR)	15	276	29.6	8.68304	4830.4	4940.16	4833.66	2956.72	2986.69	4446.96
Solyc02g067470.4.1	Hypersensitive-induced response protein (AHRD V3.3 *** A6YGE4_CARPA)	3	237	25.9	5.34821	278.335	238.438	190.51	206.256	178.376	207.101
Solyc02g067490.3.1	Actin cross-linking protein (DUF569) (AHRD V3.3 *** Q9XIF7_ARATH)	3	291	32.9	6.09967	0	0	0	9.83984	4.17167	7.33325
Solyc02g067530.4.1	Oxoglutarate/iron-dependent oxygenase (AHRD V3.3 *** A0A2U1MYZ7_ARTAN)	13	335	37.6	6.89496	98.9816	113.722	111.431	103.724	103.112	94.2415
Solyc02g067560.1.1	Inactive receptor kinase (AHRD V3.3 *** A0A2R6P9E5_ACTCH)	3	603	66.8	8.48004	102.955	112.921	70.104	221.709	265.851	216.381
Solyc02g067570.3.1	Paired amphipathic helix protein Sin3-like 1 (AHRD V3.3 *** A0A2G2XCQ9_CAPBA)	18	1348	152.6	5.28119	43.6431	48.4201	38.9617	48.1996	47.2416	45.1622
Solyc02g067580.3.1	B12D protein (AHRD V3.3 *** Q9XHD5_IPOBA)	3	91	10.2	9.18085	207.633	65.1897	96.0366	49.0454	21.9637	144.392
Solyc02g067620.3.1	Metal tolerance protein 8 (AHRD V3.3 *-* A0A2G2Y0P2_CAPAN)	1	902	101.2	6.87274	16.4096	0	0	14.0716	0	11.7398
Solyc02g067690.3.1	Glycosyltransferase (AHRD V3.3 *** A0A2U1M9M1_ARTAN)	15	457	51.3	5.59015	1594	1569.48	1595.12	926.683	901.727	938.281
Solyc02g067740.4.1	beta-galactosidase (AHRD V3.3 *** AT3G27930.1)	9	426	47.3	8.26288	45.0518	41.3722	36.3221	39.5581	43.2229	42.6122
Solyc02g067750.4.1	Carbonic anhydrase (AHRD V3.3 *** A0A2G3D3J4_CAPCH)	13	255	28.6	6.00909	20.4702	32.8085	33.3607	77.9723	77.3413	75.2084
Solyc02g067820.4.1	Gaa1-like, GPI transamidase component (AHRD V3.3 *** A0A2U1KP79_ARTAN)	8	695	76.7	8.90912	56.1809	59.1739	50.8903	60.9217	57.3858	64.8838
Solyc02g067840.3.1	altered inheritance of mitochondria protein 32-like (AHRD V3.3 *** A0A2I4HUQ2_9ROSI)	15	339	37.3	5.70538	272.315	242.098	214.421	173.944	175.474	171.719
Solyc02g067860.4.1	Glucose-6-phosphate 1-epimerase (AHRD V3.3 *** A0A1U8FRS7_CAPAN)	19	305	34.7	6.55743	408.5	361.03	347.414	450.029	453.608	421.774
Solyc02g067890.3.1	S-adenosyl-L-methionine-dependent methyltransferases superfamily protein (AHRD V3.3 *** A0A2U1MED4_ARTAN)	23	610	70.1	8.0788	111.557	123.758	114.007	125.397	134.85	124.313
Solyc02g067980.3.1	Serine/threonine protein phosphatase 2A regulatory subunit (AHRD V3.3 *** A0A1U8FK60_CAPAN)	18	524	60.1	7.64105	66.4934	57.1991	51.0899	67.6846	77.7813	61.8461
Solyc02g067990.3.1	AUGMIN subunit 6-like (AHRD V3.3 *** A0A2I4E4M7_9ROSI)	8	719	79.6	5.8089	24.207	15.1907	0	9.00345	12.7094	20.8003
Solyc02g068050.4.1	Rubisco methyltransferase family protein (AHRD V3.3 *** Q8VZB5_ARATH)	10	430	47.8	5.77679	72.1356	62.5314	77.0439	51.1833	73.2286	73.1807
Solyc02g068070.4.1	Lipase (AHRD V3.3 *** A0A1U8FRV6_CAPAN)	2	418	46.1	5.65851	26.5027	17.2961	29.0214	41.5819	51.2419	41.363
Solyc02g068080.3.1	Chloride channel protein (AHRD V3.3 *** K4B7E0_SOLLC)	3	784	86.5	8.81598	13.3128	18.9052	9.75397	23.6554	11.6094	14.2384
Solyc02g068090.3.1	30S ribosomal protein S21 (AHRD V3.3 *** A0A2G2XI83_CAPBA)	7	185	20.9	9.32306	749.741	672.867	584.948	523.575	359.881	733.404
Solyc02g068100.3.1	SWI/SNF complex component SNF12-like protein (AHRD V3.3 *** A0A2G3BVC1_CAPCH)	20	544	60.5	9.54791	222.954	193.289	197.369	176.352	152.709	204.387
Solyc02g068110.4.1	Transcription and mRNA export factor ENY2 (AHRD V3.3 *** A0A2G3D3N3_CAPCH)	3	111	13	9.12824	56.0636	44.3281	39.0793	45.8114	34.3061	40.9653
Solyc02g068120.3.1	DCD (Development and Cell Death) domain protein (AHRD V3.3 *-* A0A2U1P2J5_ARTAN)	1	302	34.2	6.40216	5.49977	5.94419	8.78683	0	10.93	11.5219
Solyc02g068130.4.1	Mitochondrial import receptor subunit TOM20 (AHRD V3.3 *** TOM20_SOLTU),Pfam:PF06552	11	204	22.8	5.59064	438.176	460.593	437.656	416.951	461.043	449.937
Solyc02g068140.3.1	Major facilitator superfamily protein (AHRD V3.3 *** A0A2U1PZJ0_ARTAN)	1	596	65.3	8.31342	52.3747	10.9976	32.128	0	0	64.9059
Solyc02g068150.4.1	Nuclear transport factor 2 (AHRD V3.3 *** A0A2G2XD55_CAPBA)	4	102	10.9	5.03778	10090.2	3892.63	3549.67	2878.19	3156.18	4139.59
Solyc02g068180.3.1	ABC transporter ATP-binding protein (AHRD V3.3 *** A0A347ZBK6_LACPN)	7	274	30.2	9.11139	91.7534	107.276	103.705	107.249	118.578	112.313
Solyc02g068190.1.1	RNA helicase DEAD6	5	662	75.7	9.26581	132.17	102.759	98.8547	101.562	78.0324	139.116
Solyc02g068200.1.1	TCP transcription factor 18	3	272	29.1	8.82611	30.8388	16.1621	26.7305	26.6113	16.351	28.3707
Solyc02g068240.4.1	Diacylglycerol O-acyltransferase 2 (AHRD V3.3 *** A0A2G3D3R8_CAPCH)	9	333	37.8	9.31305	126.049	162.827	109.892	158.028	153.856	136.291
Solyc02g068270.4.1	transmembrane protein (AHRD V3.3 *** AT3G51510.1)	1	215	23.5	6.15851	111.408	80.1157	76.466	122.367	195.024	160.748
Solyc02g068280.4.1	subtilisin-like protein	16	757	81.8	9.28119	383.008	270.451	257.291	263.418	298.959	333.731
Solyc02g068290.2.1	hypothetical protein (AHRD V3.3 *-* AT3G51500.1)	2	147	16.7	6.18353	376.157	92.8171	116.285	54.7804	31.7676	294.783
Solyc02g068300.3.1	Lectin-receptor kinase (AHRD V3.3 *** A0A2U1KV35_ARTAN)	11	688	76.9	6.11432	89.8948	107.997	98.1139	148.009	173.497	178.989
Solyc02g068310.4.1	2-oxoglutarate (2OG) and Fe(II)-dependent oxygenase superfamily protein (AHRD V3.3 *** Q9XI75_ARATH)	2	331	37.9	5.79462	0	0	0	38.3857	32.8089	18.2823
Solyc02g068315.1.1	2-oxoglutarate (2OG) and Fe(II)-dependent oxygenase superfamily protein (AHRD V3.3 *** Q9XI75_ARATH)	10	301	34.1	5.29425	131.582	91.9124	86.6037	85.3457	93.6325	93.7707
Solyc02g068350.1.1	Uroporphyrinogen-III synthase (AHRD V3.3 *** B6U9W1_MAIZE)	3	174	19.2	5.69135	60.2357	72.7917	64.7087	42.101	46.5217	65.7028
Solyc02g068380.3.1	Allantoate deiminase/N-carbamoyl-L-amino-acid hydrolase (AHRD V3.3 *** A0A316ELX8_9BURK)	8	493	53.1	5.23968	34.1923	27.5329	30.9318	43.3743	64.7833	45.9251
Solyc02g068420.4.1	Ribosome biogenesis protein NOP53 (AHRD V3.3 *** A0A200QRU3_9MAGN)	4	458	51.4	9.35931	6.81786	15.7071	12.4013	10.6873	0	8.57503
Solyc02g068430.4.1	Choline-phosphate cytidylyltransferase (AHRD V3.3 *** A0A2I0V8H3_9ASPA)	7	223	26.5	5.06256	385.601	195.679	246.189	129.387	246.349	252.306
Solyc02g068440.3.1	RNA binding protein (AHRD V3.3 *-* B6U487_MAIZE)	3	150	16.9	8.85663	17.2926	16.9113	11.4191	13.3238	15.355	20.3072
Solyc02g068450.3.1	V-type proton ATPase subunit F (AHRD V3.3 *** A0A1U8FKD8_CAPAN)	9	130	14.6	6.08978	1262.17	1770.58	1605.27	1798.14	1569.06	1620.6
Solyc02g068480.3.1	U4/U6.U5 tri-snRNP-associated protein 2 (AHRD V3.3 *** A0A2G2XD80_CAPBA)	17	551	63.6	6.20148	246.951	227.166	244.124	251.726	213.407	235.425
Solyc02g068500.3.1	Thioredoxin O1, mitochondrial (AHRD V3.3 *** A0A2G3A6C2_CAPAN)	4	207	23.2	9.36737	242.732	151.383	144.285	155.13	140.595	151.539
Solyc02g068530.4.1	UDP-N-acetylglucosamine diphosphorylase 1 (AHRD V3.3 *** A0A1U8FKE1_CAPAN)	25	524	58.5	6.26239	2371.51	2545.37	2456.17	2930.98	3297.44	3190.53
Solyc02g068580.1.1	Histone acetyltransferase type B catalytic subunit (AHRD V3.3 *** A0A2G2W5B7_CAPBA)	11	468	52.7	5.74249	75.3522	77.5899	76.644	68.1674	89.2185	66.8593
Solyc02g068590.3.1	Potassium transporter (AHRD V3.3 *** A0A2G3D415_CAPCH)	2	793	89.3	8.3764	0	0	0	23.4319	0	5.92615
Solyc02g068640.3.1	Pyrroline-5-carboxylate reductase (AHRD V3.3 *** A0A328DV79_9ASTE)	12	276	28.6	8.57501	167.383	104.01	126.042	101.305	119.809	132.031
Solyc02g068650.2.1	tRNA (guanine-N(7)-)-methyltransferase (AHRD V3.3 *** A0A2G3D3W0_CAPCH),Pfam:PF02390	5	244	28	7.71881	61.6522	62.3661	67.7691	57.8633	58.3987	66.273
Solyc02g068680.1.1	Cysteine/Histidine-rich C1 domain family protein (AHRD V3.3 *-* Q9FIY8_ARATH)	3	461	53.2	7.31207	0	11.8456	18.036	20.0191	25.6188	27.0245
Solyc02g068690.3.1	Exostosin-like protein (AHRD V3.3 *** A0A2U1LYJ8_ARTAN)	5	475	54.5	9.21466	17.5287	19.8851	14.5271	32.7593	30.6676	26.5202
Solyc02g068700.3.1	Histidine triad (HIT) protein (AHRD V3.3 *** A0A2U1PU92_ARTAN)	5	180	19.5	9.01385	50.0496	65.3878	60.2783	30.222	23.6005	93.2478
Solyc02g068710.3.1	Sulfiredoxin (AHRD V3.3 *** D2KKL9_PEA)	1	124	14	9.92523	36.3443	11.4648	42.7366	24.0833	41.7839	40.0395
Solyc02g068720.3.1	Protein NAP1 (AHRD V3.3 *** A0A2G3A6H3_CAPAN)	9	1385	155.5	6.36945	4.04059	12.1202	8.88381	27.3881	24.13	17.6277
Solyc02g068730.3.1	60 kDa chaperonin (AHRD V3.3 *** B2IXD2_NOSP7)	11	583	62.1	6.3288	91.1577	67.0063	66.5391	50.5653	44.4741	65.3285
Solyc02g068740.3.1	Glycine cleavage system H protein (AHRD V3.3 *** A0A1U8FKG0_CAPAN)	7	154	17.1	4.95917	5528.29	4045.16	4444.92	4403.57	4817.74	4362.5
Solyc02g068750.1.1	tRNA N6-adenosine threonylcarbamoyltransferase (AHRD V3.3 *** A0A2H5UB77_RHIID)	10	346	37.8	5.68512	95.0742	93.1473	91.2586	77.2466	79.3105	109.434
Solyc02g068770.4.1	Ribosomal protein L30 (AHRD V3.3 *** A0A200QE96_9MAGN)	2	148	17	10.2188	101.556	136.514	140.899	123.434	160.42	138.999
Solyc02g068790.4.1	Alpha 1,4-glycosyltransferase family protein (AHRD V3.3 *** A0A2U1LES8_ARTAN)	2	681	78	6.44025	16.2342	15.1999	20.0125	56.9854	55.3442	22.4509
Solyc02g068900.3.1	Glutathione S-transferase (AHRD V3.3 *** A0A200QN08_9MAGN)	17	356	41	6.4715	2619.65	1950.46	1954.78	1857.53	1906.42	1751.46
Solyc02g068910.3.1	Trypsin family protein (AHRD V3.3 *** A0A2U1MFG3_ARTAN)	2	577	62.7	5.05902	42.6534	52.7589	54.626	66.0909	57.0958	50.2065
Solyc02g068920.3.1	lecithine cholesterol acyltransferase	3	535	60.4	5.31513	14.8099	17.2414	0	20.7804	22.1056	36.0317
Solyc02g068930.4.1	Cytochrome c6, chloroplastic (AHRD V3.3 *** A0A1U8FS80_CAPAN)	3	192	21.2	9.09845	183.679	132.62	148.968	196.018	152.85	190.176
Solyc02g068990.3.1	Unknown protein	4	204	22.8	6.65778	25.906	28.61	19.1495	18.1993	13.4066	21.2701
Solyc02g069010.4.1	Inositol-1-monophosphatase (AHRD V3.3 *** A0A1U8FS39_CAPAN)	9	363	39.1	6.02228	585.23	470.901	426.262	367.006	408.731	439.521
Solyc02g069040.4.1	Phloem protein 2-like protein (AHRD V3.3 *** A0A2U1PTN1_ARTAN)	1	232	27	8.92816	36.357	49.0564	41.7382	111.303	120.315	68.0483
Solyc02g069070.3.1	Ribonuclease H2 subunit C-like protein (AHRD V3.3 *** F4IVV8_ARATH)	2	165	18.2	6.06183	8.94131	102.103	0	121.398	159.023	35.7511
Solyc02g069080.4.1	Exocyst complex component EXO84C (AHRD V3.3 *** A0A1U8FJ63_CAPAN)	3	813	91	4.94061	8.66856	0	0	4.35444	7.93429	10.1909
Solyc02g069090.3.1	Cathepsin B-like cysteine proteinase (AHRD V3.3 *** Q40413_NICRU)	12	379	42.1	6.14874	2036.24	1423.64	1483.73	1375.47	1561.08	2243.55
Solyc02g069100.4.1	Cathepsin B-like cysteine proteinase (AHRD V3.3 *** Q6ST24_SOLTU)	17	365	40.3	8.58917	4696.94	3487.56	3936.59	2782.81	2557.71	3586.49
Solyc02g069110.4.1	Cathepsin B-like cysteine proteinase (AHRD V3.3 *** Q40413_NICRU)	8	367	40.9	6.87933	553.851	483.859	550.598	470.587	426.416	591.55
Solyc02g069120.3.1	zinc finger protein ZPR1-like (AHRD V3.3 *** A0A2I4F7X7_9ROSI)	21	506	55	4.57196	727.768	552.096	527.236	411.219	410.035	455.671
Solyc02g069130.3.1	Peptidylprolyl isomerase (AHRD V3.3 *** A0A2G2XYU6_CAPAN)	6	215	23.5	9.20978	268.716	279.477	301.725	356.613	328.167	419.26
Solyc02g069150.3.1	Vesicle-associated membrane protein (AHRD V3.3 *** A0A1U8H291_CAPAN)	7	222	25	8.79681	449.121	446.815	455.686	558.77	558.098	445.332
Solyc02g069160.3.1	RNA-binding protein (AHRD V3.3 *-* G2X1T0_VERDV)	8	509	54.8	6.76483	129.269	91.4415	97.6532	73.3631	85.6343	90.1663
Solyc02g069250.4.1	Alcohol dehydrogenase superfamily (AHRD V3.3 *-* A0A200Q008_9MAGN)	5	376	41.5	8.63763	16.6762	9.42443	11.2983	24.5326	23.0602	12.7779
Solyc02g069260.3.1	Argonaute2a	40	1042	116	9.39154	327.983	330.705	263.854	509.904	513.243	419.67
Solyc02g069340.4.1	RNA 3'-terminal phosphate cyclase (AHRD V3.3 *** A0A200PQ43_9MAGN)	5	378	40.9	8.37225	34.6119	74.9541	37.771	69.7155	68.8501	54.3957
Solyc02g069370.3.1	Ras-related protein Rab-5A (AHRD V3.3 *** A0A1U8FSC3_CAPAN)	2	200	21.7	5.88739	66.028	56.9864	53.0448	0	0	67.0647
Solyc02g069380.3.1	Membrane fusion protein Use1 (AHRD V3.3 *** A0A1P8AP56_ARATH)	10	239	26.6	6.01117	79.9933	74.5402	71.4404	103.012	76.1351	83.4984
Solyc02g069410.4.1	Haloacid dehalogenase-like hydrolase domain-containing protein (AHRD V3.3 *** A0A1J3HBG0_NOCCA)	11	368	40.4	8.07941	201.789	211.641	191.861	212.441	232.965	277.178
Solyc02g069450.3.1	Photosystem I reaction center subunit III, chloroplastic (AHRD V3.3 *** A0A1U8FJA0_CAPAN)	6	228	25	9.51508	1776.32	1492.01	1478.6	1777.16	2244.76	2240.88
Solyc02g069460.3.1	Photosystem I reaction center subunit III, chloroplastic (AHRD V3.3 *** A0A1U8FJA0_CAPAN)	1	228	25	9.44696	132.849	46.1605	38.9884	36.9701	35.8833	75.8901
Solyc02g069490.4.1	Delta(24)-sterol reductase (AHRD V3.3 *** A0A2G2XDD5_CAPBA)	15	579	67.5	8.43842	21.8493	26.9194	23.6609	16.9721	19.2376	17.3244
Solyc02g069520.2.1	mediator of RNA polymerase II transcription subunit 9 (AHRD V3.3 *-* A0A1S4AG64_TOBAC)	1	205	24.4	6.13751	36.8148	23.5056	25.8887	0	83.9316	18.2455
Solyc02g069580.3.1	UDP-glucose 4-epimerase (AHRD V3.3 *** A0A1Y1ITM0_KLENI)	6	417	45.8	9.05951	32.4012	32.5122	39.4365	61.9692	49.571	46.2749
Solyc02g069585.1.1	Coatomer subunit epsilon (AHRD V3.3 *** A0A1U8FJB3_CAPAN),Pfam:PF04733	12	291	32.1	5.16058	273.17	312.201	304.355	411.852	382.011	370.18
Solyc02g069610.3.1	Got1/Sft2-like vescicle transport protein family (AHRD V3.3 *** A0A2U1KLQ9_ARTAN)	1	140	15.9	10.3974	140.882	136.153	130.567	71.3087	78.5212	82.8423
Solyc02g069620.4.1	Ribose 5-phosphate isomerase A (AHRD V3.3 *** A0A1Y1I8P0_KLENI)	8	296	32.2	4.86212	93.0577	86.078	69.6738	72.1097	64.2663	68.572
Solyc02g069630.3.1	Subtilisin-like protease (AHRD V3.3 *** A0A1J3H877_NOCCA)	5	854	91.1	6.54364	16.6432	14.3419	13.0165	20.1528	23.9	15.0986
Solyc02g069640.3.1	Gamma-soluble NSF attachment protein (AHRD V3.3 *** A0A2G3D4B3_CAPCH),Pfam:PF14938	11	332	36.7	5.76093	578.167	427.188	400.251	363.72	305.189	562.49
Solyc02g069670.4.1	alpha-glucosidase (AHRD V3.3 *** A0A2I4FA71_9ROSI)	11	841	95.1	5.61835	193.602	172.713	214.015	203.798	194.341	305.7
Solyc02g069680.3.1	vacuolar protein sorting-associated protein 2 homolog 2 (AHRD V3.3 *** A0A2I4FA45_9ROSI)	2	222	24.6	9.17389	30.7513	39.5978	43.2186	28.5149	32.1287	31.7291
Solyc02g069690.1.1	FAD-binding Berberine family protein (AHRD V3.3 *** A0A1P8AT94_ARATH)	7	547	61.2	9.20331	24.2164	24.7705	19.4482	17.4659	28.2808	14.6899
Solyc02g069720.3.1	LSD1 zinc finger family protein (AHRD V3.3 *** F4JUW0_ARATH)	3	174	18.1	8.77801	19.5315	31.409	25.0074	20.5631	23.6122	32.2378
Solyc02g069750.3.1	Choline/ethanolamine kinase (AHRD V3.3 *** A0A2I0WMF4_9ASPA)	15	473	54.4	8.51044	246.865	178.993	205.595	188.227	161.233	201.146
Solyc02g069770.3.1	Transducin/WD40 repeat-like superfamily protein (AHRD V3.3 *** A0A2U1MQ79_ARTAN)	14	516	58.1	6.06354	200.047	209.559	222.185	209.808	201.502	193.008
Solyc02g069780.3.1	SIT4 phosphatase-associated family protein (AHRD V3.3 *** F4I6B2_ARATH)	11	784	87	4.6275	63.1305	45.2465	45.2655	82.6925	78.7013	56.8176
Solyc02g069790.3.1	U2 snRNP auxiliary factor large subunit (AHRD V3.3 *-* A0A166WX29_9PEZI)	12	393	43.5	5.95758	332.543	236.848	241.718	283.981	292.17	263.757
Solyc02g069800.1.1	Alpha/beta-Hydrolases superfamily protein (AHRD V3.3 *** A0A2U1PVQ0_ARTAN)	22	335	37.2	4.84784	1670.36	1352.3	1340.45	1080.99	1092.12	1350.9
Solyc02g069820.3.1	kxDL motif protein (AHRD V3.3 *** AT3G29130.6)	4	123	14.1	4.89996	98.5429	130.914	103.904	74.0915	71.2606	77.9512
Solyc02g069840.3.1	50S ribosomal protein L20 (AHRD V3.3 *** A0A2G2XDQ1_CAPBA)	3	145	17.1	11.1727	75.0594	72.645	66.2	63.3955	76.7255	59.3433
Solyc02g069850.3.1	40S ribosomal protein S25 (AHRD V3.3 *-* A0A2G3D4C4_CAPCH)	7	108	12	10.5346	8910.89	8944.41	9157.22	8229.56	8242.79	9874.83
Solyc02g069930.1.1	Alpha/beta-Hydrolases superfamily protein (AHRD V3.3 *** Q9LFQ7_ARATH)	4	319	36	8.40155	6.6752	0	19.7493	0	0	4.79463
Solyc02g069940.4.1	WPP domain associated protein	3	933	106.5	5.27631	38.1205	58.8154	41.7431	55.6942	39.2447	32.853
Solyc02g069950.3.1	KRR1 small subunit processome component (AHRD V3.3 *** A0A2G3DH49_CAPCH)	12	382	44	9.59112	22.0116	20.7255	23.0533	23.7945	26.841	26.5244
Solyc02g069970.4.1	Receptor-like protein kinase (AHRD V3.3 *** A0A2K3PS49_TRIPR)	1	668	73.8	6.45782	42.9104	52.5482	46.6507	55.2333	45.8059	35.4203
Solyc02g070000.4.1	Leucine-rich receptor-like protein kinase family protein (AHRD V3.3 *** A0A061G8R7_THECC)	10	1040	112.9	5.56818	88.5201	100.681	96.7358	114.111	138.005	68.7543
Solyc02g070020.1.1	UDP-Glycosyltransferase superfamily protein (AHRD V3.3 *** A0A2U1N3R1_ARTAN)	13	479	54.1	5.27508	45.0702	27.9343	42.0559	66.698	82.3815	70.2817
Solyc02g070030.4.1	Small RNA 2'-O-methyltransferase-like (AHRD V3.3 *** A0A2S1CES1_PRUYE)	8	936	103.9	5.30743	46.7619	33.5769	37.5873	84.3856	62.5885	65.8337
Solyc02g070100.3.1	RNA helicase DEAD7	5	585	65.2	8.95453	29.277	31.8791	18.8493	47.9863	31.9261	37.2769
Solyc02g070240.3.1	Zinc finger transcription factor 17	6	671	73.8	6.10004	29.2455	29.0303	27.6343	36.667	42.2687	29.2261
Solyc02g070250.4.1	Glycolipid transfer protein domain (AHRD V3.3 *** A0A200PSJ4_9MAGN)	5	260	29.2	8.29865	36.5815	54.8133	54.2209	53.6547	44.391	71.2253
Solyc02g070260.4.1	Outer arm dynein light chain 1 protein (AHRD V3.3 *** A0A2U1P7A2_ARTAN)	62	1738	191.1	6.17035	366.558	309.052	286.52	388.218	349.661	408.848
Solyc02g070300.4.1	Protection of telomeres protein 1a (AHRD V3.3 *** A0A2I0WWR8_9ASPA)	4	466	53.8	6.83417	11.5944	24.0289	13.1693	17.8762	1.87304	13.8167
Solyc02g070310.3.1	60S ribosomal protein L32 (AHRD V3.3 *** A0A2G3D4E0_CAPCH)	10	133	15.6	10.6299	5340.66	8052.78	7208.18	6723.72	8153.57	5816.53
Solyc02g070330.4.1	40S ribosomal protein S4 (AHRD V3.3 *** A0A2G2WHB8_CAPBA)	14	264	29.9	10.284	7074.57	3634.25	4145.85	3289.58	3189.57	4810.56
Solyc02g070390.3.1	protein PLASTID TRANSCRIPTIONALLY ACTIVE 12 (AHRD V3.3 *** A0A2I4GUX2_9ROSI)	12	528	60.8	4.93024	74.5868	83.2603	80.8587	87.9186	96.9754	73.445
Solyc02g070400.3.1	Galactosyltransferase family protein (AHRD V3.3 *** A0A2U1PE75_ARTAN)	4	663	75.9	7.57611	19.6654	25.9653	21.8202	47.3237	33.6694	33.8505
Solyc02g070440.3.1	Katanin p60 ATPase-containing subunit (AHRD V3.3 *** A0A1Y1IFT3_KLENI)	12	386	43	5.61005	80.0827	66.5157	75.3198	75.777	82.5477	87.7028
Solyc02g070460.3.1	Cullin (AHRD V3.3 *** A0A200QC17_9MAGN)	6	802	92.3	8.52216	16.2784	13.5808	13.0109	26.2485	25.7742	17.0441
Solyc02g070470.1.1	transmembrane protein (AHRD V3.3 *** AT2G34585.1)	2	77	8.2	4.20587	49.8771	49.5968	62.3706	68.3287	88.9266	42.6393
Solyc02g070480.4.1	F-box protein (AHRD V3.3 *-* A0A2G2XDN8_CAPBA)	2	192	21.5	8.77399	29.3809	34.414	29.8445	45.9909	75.7217	30.4786
Solyc02g070490.4.1	Alpha/beta-Hydrolases superfamily protein (AHRD V3.3 *** Q9FFW9_ARATH)	7	387	42.4	6.65485	18.2	22.9759	17.8744	29.3356	23.6854	18.7354
Solyc02g070510.3.1	Proteasome subunit alpha type (AHRD V3.3 *** A0A218W7U7_PUNGR)	3	237	26.1	4.71954	1918.1	2552.69	2384.64	2869.43	3642.15	2096.93
Solyc02g070520.3.1	alpha-1,2-Mannosidase (AHRD V3.3 *** A0A1U8FJR2_CAPAN)	11	629	70.2	7.26032	82.6915	115.031	104.525	119.71	130.49	101.218
Solyc02g070540.3.1	DUF642 domain-containing protein (AHRD V3.3 *** A0A1Q3DKA7_CEPFO)	9	391	42.8	4.76715	390.628	404.038	333.892	353.599	399.379	332.965
Solyc02g070550.3.1	La-related protein 6A (AHRD V3.3 *** A0A2G2XDP4_CAPBA)	18	374	41.6	8.35126	958.33	704.832	794.785	556.615	612.954	516.986
Solyc02g070580.1.1	sterol 22-desaturase	7	501	57.6	8.03998	34.7107	22.1221	0	33.6726	36.4458	35.4073
Solyc02g070670.4.1	Urease accessory protein UreG-like (AHRD V3.3 *** A0A2K3MUD0_TRIPR)	14	277	30.3	5.88043	3345.96	2301.09	2988.4	1660.59	1859.41	2712.41
Solyc02g070680.4.1	Cytochrom_B561 domain-containing protein (AHRD V3.3 *-* A0A1Q3BEM3_CEPFO)	7	210	23.4	6.1236	29.6004	27.7777	34.6338	37.0893	39.144	38.5578
Solyc02g070690.1.1	Calcium-dependent lipid-binding (CaLB domain) family protein (AHRD V3.3 *-* O22783_ARATH)	1	199	22.5	6.1795	6.7638	15.4107	16.8265	14.3335	0	16.2409
Solyc02g070760.4.1	NAD(P)-binding Rossmann-fold superfamily protein (AHRD V3.3 *** A0A2U1NQA9_ARTAN)	4	294	32.1	7.72272	54.6292	32.2208	42.9746	38.5042	34.5932	48.792
Solyc02g070770.3.1	NAD(P)-binding Rossmann-fold superfamily protein (AHRD V3.3 *** A0A2U1NQA9_ARTAN)	16	292	31.7	8.41522	1085.74	572.082	735.966	489.949	476.268	694.632
Solyc02g070780.4.1	DNA helicase (AHRD V3.3 *** A0A2G2XDX1_CAPBA)	26	817	91	6.24139	142.754	136.239	139.668	135.97	151.092	140.164
Solyc02g070790.3.1	3-oxoacyl-[acyl-carrier-protein] synthase (AHRD V3.3 *** A0A2I4EJY8_9ROSI)	13	469	50	6.76642	1005.72	609.796	585.737	468.395	575.062	742.185
Solyc02g070800.2.1	DUF561 domain-containing protein (AHRD V3.3 *** A0A1Q3DH97_CEPFO)	5	171	17.8	5.67841	36.5761	20.0644	20.4591	36.2017	26.584	38.5751
Solyc02g070810.4.1	Nuclear pore complex protein (AHRD V3.3 *** A0A2G3D4U4_CAPCH)	31	1946	213.1	5.30218	57.5158	50.8687	51.4907	74.6025	76.8907	61.5312
Solyc02g070890.3.1	Flagellin Sensing 2	7	1169	128.5	6.22528	0	8.41442	0	29.0091	27.125	11.6459
Solyc02g071000.1.1	Chlorophyll a-b binding protein, chloroplastic (AHRD V3.3 *** A0A2G3A7J8_CAPAN)	2	265	28.2	5.15277	8036.66	7660.17	5829.52	12062.2	23988.4	7939.73
Solyc02g071040.3.1	Starch synthase, chloroplastic/amyloplastic (AHRD V3.3 *** A0A314LCS0_NICAT)	31	1001	113.9	5.59405	120.579	112.475	109.042	137.403	134.915	135.332
Solyc02g071120.3.1	O-acetyltransferase family protein (AHRD V3.3 *** A0A2U1PD69_ARTAN)	1	542	63.7	8.95502	24.96	0	0	0	0	23.5678
Solyc02g071130.4.1	WRKY transcription factor 71	1	329	37.8	6.5473	44.1719	14.5596	41.2048	7.91211	11.2027	18.1045
Solyc02g071150.3.1	Double-stranded DNA-binding family protein (AHRD V3.3 *** B4FN06_MAIZE)	7	128	14.8	7.9892	506.681	416.752	332.154	270.506	245.637	272.62
Solyc02g071160.4.1	S-adenosyl-L-methionine-dependent methyltransferases superfamily protein (AHRD V3.3 *-* Q9M144_ARATH)	10	373	41.6	9.45135	309.128	265.634	171.222	271.401	217.271	262.387
Solyc02g071170.3.1	Coatomer subunit zeta-2 (AHRD V3.3 *** A0A2G3A7H8_CAPAN)	1	177	19.4	4.58917	0	58.7385	25.294	29.4369	37.3797	26.2277
Solyc02g071180.3.1	DUF1296 domain-containing protein (AHRD V3.3 *** A0A1Q3CH94_CEPFO)	18	833	88.9	5.4881	804.632	805	804.368	747.729	794.483	822.876
Solyc02g071190.4.1	Carboxyl-terminal-processing protease-like protein (AHRD V3.3 *** A0A2K3PAE2_TRIPR)	10	461	49.7	5.62115	44.5619	36.8508	51.2828	80.7743	57.2336	51.4023
Solyc02g071200.4.1	Carbohydrate-binding X8 domain superfamily protein (AHRD V3.3 *-* A0A1P8AUE5_ARATH)	1	303	31.6	4.48041	9.03498	12.4031	17.3956	14.7216	13.1189	10.1198
Solyc02g071260.3.1	Phytochrome (AHRD V3.3 *** A0A2G2XE21_CAPBA)	8	1137	126.2	5.61578	10.8663	13.2512	10.6099	32.0891	20.5954	17.9072
Solyc02g071270.3.1	Protein MEI2-like 5 (AHRD V3.3 *** A0A2G3A7K3_CAPAN)	10	814	89.7	6.28583	33.8399	42.5701	44.8544	51.3009	60.4459	45.3021
Solyc02g071280.3.1	Ribosome maturation factor RimM (AHRD V3.3 *** A0A1J3G163_NOCCA)	7	659	74.9	6.26959	43.9364	36.378	33.8152	43.8768	44.0615	41.5257
Solyc02g071320.4.1	Unknown protein	23	404	43.4	4.37714	283.95	218.38	226.223	278.365	246.648	264.006
Solyc02g071330.4.1	SH3 domain-containing protein (AHRD V3.3 *** A0A2U1QNC4_ARTAN)	18	353	39.7	6.01825	252.241	187.019	180.806	172.944	179.15	219.745
Solyc02g071360.4.1	2-oxoglutarate (2OG) and Fe(II)-dependent oxygenase superfamily protein (AHRD V3.3 *** F4I629_ARATH)	14	389	44	5.9649	166.066	104.338	84.7338	57.6037	70.6835	90.793
Solyc02g071380.2.1	2-oxoglutarate (2OG) and Fe(II)-dependent oxygenase superfamily protein (AHRD V3.3 *** F4I629_ARATH)	16	359	41.1	5.49091	1277.88	813.858	842.633	629.198	742.785	840.708
Solyc02g071450.3.1	2-oxoglutarate (2OG) and Fe(II)-dependent oxygenase superfamily protein (AHRD V3.3 *** Q9SB33_ARATH)	17	360	41	5.33673	981.366	918.876	886.3	787.291	754.854	877.996
Solyc02g071490.4.1	2-oxoglutarate (2OG) and Fe(II)-dependent oxygenase superfamily protein (AHRD V3.3 *** Q9SB32_ARATH)	10	403	46.2	6.51593	226.341	194.813	205.426	217.066	219.681	294.008
Solyc02g071580.4.1	Subtilisin-like protease SBT5.3 (AHRD V3.3 *** A0A2G2XF91_CAPBA)	23	788	84.9	9.16132	202.785	216.799	201.189	314.464	332.544	326.654
Solyc02g071590.3.1	Trehalose-6-phosphate synthase (AHRD V3.3 *** D7KVC5_ARALL)	1	943	106.2	5.91303	2.02971	7.52558	2.68858	1.83896	6.22931	0
Solyc02g071610.3.1	GDSL esterase/lipase (AHRD V3.3 *** A0A2G2XF69_CAPBA)	8	367	40.6	5.07477	73.6122	39.5489	51.685	57.5594	89.956	86.2964
Solyc02g071620.3.1	GDSL-motif lipase/hydrolase family protein 1	6	365	40.3	8.85883	104.62	113.978	89.5652	95.9366	129.692	122.53
Solyc02g071700.3.1	GDSL esterase/lipase (AHRD V3.3 *** A0A2G3A7C5_CAPAN)	8	360	40	5.38532	3671.11	1780.98	1973.57	1178.59	931.506	1664.17
Solyc02g071710.3.1	GDSL esterase/lipase At1g29670-like (AHRD V3.3 *** A0A1U8FLP2_CAPAN)	5	380	41.6	7.05597	42.5278	39.6689	47.8639	40.4718	44.5467	49.3513
Solyc02g071720.2.1	GDSL esterase/lipase At1g29670-like (AHRD V3.3 *** A0A1S3XHA6_TOBAC)	5	400	44.4	5.1872	61.1575	45.3994	46.2292	48.8619	70.206	53.9729
Solyc02g071740.3.1	MAP kinase kinase kinase 16	18	461	52.4	5.71637	231.357	237.007	241.986	178.785	235.309	174.71
Solyc02g071750.3.1	cyclic phosphodiesterase-like (AHRD V3.3 *** A0A1S4BIY5_TOBAC)	5	195	21.9	5.43414	138.589	202.262	162.145	167.385	136.518	133.138
Solyc02g071760.4.1	oil body-associated protein 2A-like (AHRD V3.3 *** A0A2I4FEE8_9ROSI)	10	240	27.8	6.41254	54.7892	45.4443	36.4492	15.3003	25.0659	26.1357
Solyc02g071770.3.1	oil body-associated protein 2A-like (AHRD V3.3 *** A0A2I4FEE8_9ROSI)	1	246	27.6	6.16876	204.53	24.2996	13.9581	0	0	0
Solyc02g071780.3.1	MACPF domain-containing protein (AHRD V3.3 *** A0A1Q3CKD2_CEPFO)	14	564	62.9	6.47809	110.812	100.536	95.2593	88.2874	107.886	95.1427
Solyc02g071820.4.1	LRR_1 domain-containing protein/Pkinase_Tyr domain-containing protein/Malectin domain-containing protein (AHRD V3.3 *** A0A1Q3CJY9_CEPFO)	11	999	111.3	7.25433	16.8306	13.5927	19.6969	40.7847	37.733	22.2884
Solyc02g071860.4.1	LRR_1 domain-containing protein/Pkinase_Tyr domain-containing protein/Malectin domain-containing protein (AHRD V3.3 *** A0A1Q3CJY9_CEPFO)	14	722	80.8	8.07953	111.265	87.7107	125.911	145.7	141.006	131.458
Solyc02g071880.3.1	Protein kinase domain (AHRD V3.3 *** A0A200QV78_9MAGN)	3	995	111.1	5.79681	13.4736	18.1305	17.8431	20.6204	28.9688	18.3632
Solyc02g071890.3.1	Histidinol dehydrogenase (AHRD V3.3 *** O48933_NOCGO)	16	485	52.8	6.16083	2935.86	2308.57	2241.69	1588.69	1558	1991.21
Solyc02g071900.3.1	Adipose-regulatory protein (Seipin) (AHRD V3.3 *** A0A2U1QJP7_ARTAN)	3	561	63.6	5.66754	13.6348	10.4918	6.67858	16.9365	25.2924	25.5618
Solyc02g071940.1.1	BnaC03g59480D protein (AHRD V3.3 *-* A0A078H9Y5_BRANA)	3	97	11	10.1218	311.515	337.748	281.371	377.124	251.99	372.234
Solyc02g071980.3.1	RING/FYVE/PHD-type zinc finger family protein (AHRD V3.3 *** Q84WW7_ARATH)	1	690	75.5	5.43426	12.004	4.71997	4.64753	15.3305	0	4.40183
Solyc02g071990.3.1	BES1/BZR1 (AHRD V3.3 *** A0A2K3PP13_TRIPR)	1	324	34.9	8.1358	53.1131	23.9239	34.7975	0	0	13.5134
Solyc02g072040.3.1	calcium/calcium/calmodulin-dependent Serine/Threonine-kinase (AHRD V3.3 *** AT2G47010.2)	9	499	56	6.27521	22.1148	15.0286	21.5414	31.4646	27.1525	17.3952
Solyc02g072050.2.1	calcium/calcium/calmodulin-dependent Serine/Threonine-kinase (AHRD V3.3 *** AT2G47010.2)	3	431	48.8	7.54999	45.5661	45.3226	42.2095	97.3423	82.1636	71.8148
Solyc02g072100.3.1	Ubiquitin domain-containing protein (AHRD V3.3 *** A0A2U1KFN7_ARTAN)	1	114	12.8	6.73065	45.9704	71.5497	59.475	83.9845	80.716	38.9213
Solyc02g072105.1.1	Dihydroorotase (AHRD V3.3 *** A0A1U8FT91_CAPAN)	16	390	43.3	8.05695	286.391	214.501	218.329	192.094	248.864	232.871
Solyc02g072130.3.1	Protein transport protein Sec61 subunit alpha (AHRD V3.3 *** A0A1U8FK13_CAPAN)	4	475	51.9	8.97308	90.2579	88.1288	71.9091	134.939	150.314	76.456
Solyc02g072150.3.1	Trehalose-6-phosphate synthase (AHRD V3.3 *** E5GC29_CUCME)	18	851	96.2	5.57941	85.0605	46.2094	67.1167	79.6575	84.2846	86.9586
Solyc02g072160.4.1	NAD(P)-binding Rossmann-fold superfamily protein (AHRD V3.3 *** A0A2U1LDJ7_ARTAN)	18	577	63.4	8.64362	1385.69	772.924	858.11	672.94	709.795	894.26
Solyc02g072180.3.1	RAB GTPase (AHRD V3.3 *** A0A2U1Q460_ARTAN)	5	217	24.1	5.49737	268.626	198.532	174.706	174.694	259.21	251.647
Solyc02g072230.3.1	Transducin/WD40 repeat-like superfamily protein (AHRD V3.3 *** A0A2U1NCE8_ARTAN)	8	374	40.7	6.65277	56.4424	44.4456	49.5282	35.7453	49.545	40.4132
Solyc02g072260.4.1	Rho termination factor (AHRD V3.3 *** A0A200QXF1_9MAGN)	6	262	29.5	9.45392	42.1658	31.9381	40.2961	42.5339	45.5265	39.589
Solyc02g072510.3.1	transcriptional regulator family protein (AHRD V3.3 *-* AT1G29220.1)	6	445	49.5	4.83319	145.856	99.8674	92.3756	108.12	147.16	90.334
Solyc02g075610.4.1	Golgin candidate 6 (AHRD V3.3 *-* A0A2G2XK18_CAPBA)	3	363	40.7	5.25324	17.6894	12.5269	0	30.9641	12.5697	12.5884
Solyc02g075630.3.1	UPF0183 protein (AHRD V3.3 *** A0A2G3D7Z6_CAPCH)	3	207	23.1	6.28229	20.3178	43.3543	43.9859	60.6068	102.953	34.1459
Solyc02g076690.3.1	Cysteine protease CP14 (AHRD V3.3 *** T2BRA8_TOBAC)	2	480	53.6	6.28998	188.814	164.444	140.442	213.97	190.257	107.955
Solyc02g076710.3.1	Cysteine protease CP14 (AHRD V3.3 *** T2BRA8_TOBAC)	12	500	55.6	5.38239	243.045	160.406	176.569	63.7095	55.8835	91.0004
Solyc02g076720.3.1	Phosphoribosylformylglycinamidine synthase (AHRD V3.3 *** A0A2G2VBS3_CAPBA)	45	1459	159.9	5.26337	609.285	616.809	566.497	641.389	727.158	672.731
Solyc02g076760.3.1	N-(5'-phosphoribosyl)anthranilate isomerase (AHRD V3.3 *** S8D1B0_9LAMI)	3	269	29.1	7.68365	23.187	9.96275	16.6696	17.3305	22.9524	16.1484
Solyc02g076790.4.1	ARM repeat superfamily protein (AHRD V3.3 *** A0A2U1PUY4_ARTAN)	3	124	13.8	8.05084	29.5296	50.0571	39.761	51.0866	41.322	50.7156
Solyc02g076810.4.1	trihelix transcription factor ASIL2-like (AHRD V3.3 *** A0A2I4DK89_9ROSI)	6	281	32.5	5.77313	20.7424	14.0718	13.0817	30.7059	27.6047	23.9527
Solyc02g076820.4.1	Protein LIGHT-DEPENDENT SHORT HYPOCOTYLS 6 (AHRD V3.3 *** A0A2G3D5D2_CAPCH)	6	227	25.6	9.77301	424.418	527.986	528.263	431.074	459.605	302.734
Solyc02g076840.3.1	Protein SCAR1 (AHRD V3.3 *** A0A2G2VBP6_CAPBA)	8	1301	144.4	4.9682	39.1918	30.2922	46.3024	51.0501	65.7152	55.8323
Solyc02g076900.4.1	Dual specificity phosphatase (AHRD V3.3 *** A0A200QWG9_9MAGN)	5	175	20.2	8.97968	27.1292	35.2165	22.4769	26.4336	30.4967	29.2942
Solyc02g076910.3.1	Cysteine protease (AHRD V3.3 *** A0A2U1Q178_ARTAN)	2	351	39.1	8.24481	86.5831	91.4149	102.299	58.9373	53.2562	187.201
Solyc02g076950.2.1	Maternal effect embryo arrest 18 (AHRD V3.3 *-* A0A2U1M458_ARTAN)	2	264	28.9	7.04401	11.9827	6.95471	12.234	12.15	11.1273	8.42152
Solyc02g076980.5.1.1	Cysteine protease-like protein (AHRD V3.3 *** Q9SG15_ARATH)	2	360	40.2	5.04706	19.7278	18.5626	7.14669	12.1859	0	21.5898
Solyc02g077040.4.1	phytophthora-inhibited protease 1	6	345	38.3	4.93231	980.502	1019.35	1021.19	710.489	675.566	698.516
Solyc02g077080.3.1	Protein trichome birefringence-like 40 (AHRD V3.3 *** A0A2G2VBM9_CAPBA)	10	368	41.8	9.01337	168.711	141.762	139.608	148.77	121.215	131.549
Solyc02g077100.3.1	Phospholipase A1-IIgamma (AHRD V3.3 *** A0A2U1NY06_ARTAN)	7	419	47.8	6.58563	95.2162	119.087	105.369	87.467	122.14	105.855
Solyc02g077110.3.1	Phospholipase A1-II 1 (AHRD V3.3 *** A0A2G2XE87_CAPBA)	5	440	49.9	8.64447	38.034	26.4616	32.9267	63.108	48.8946	67.3919
Solyc02g077160.3.1	Phospholipase A1-IIgamma (AHRD V3.3 *** A0A2U1NY06_ARTAN)	6	410	47	6.33929	24.4678	17.7056	23.5301	26.3678	30.7356	43.6924
Solyc02g077220.3.1	GDSL esterase/lipase (AHRD V3.3 *** A0A2G3D5Q5_CAPCH)	10	240	26.3	5.78314	140.811	158.691	150.688	178.105	176.487	175.533
Solyc02g077240.4.1	Pyruvate decarboxylase (AHRD V3.3 *** A0A2K3PNN6_TRIPR)	18	649	70.4	6.43817	2386.27	2022.33	1910.22	1277.81	1302.17	1593.15
Solyc02g077280.4.1	GTPase Era (AHRD V3.3 *** A0A1J3F6D1_NOCCA)	19	455	51.5	6.53412	226.324	200.183	208.672	244.092	229.145	237.041
Solyc02g077310.4.1	D-aminoacyl-tRNA deacylase (AHRD V3.3 *-* A0A1J6IGK4_NICAT)	3	153	16.9	7.82806	14.8367	15.365	0	21.6792	16.9556	15.8329
Solyc02g077330.3.1	GDSL esterase/lipase (AHRD V3.3 *** A0A2G3D5Q8_CAPCH)	11	360	40.4	8.54157	15.2208	11.1395	13.6734	27.1079	19.5825	13.0636
Solyc02g077410.3.1	28 kDa heat-and acid-stable phosphoprotein (AHRD V3.3 *** A0A1U8FTR4_CAPAN)	8	162	19	7.84247	305.226	289.984	255.1	176.558	178.207	330.284
Solyc02g077430.4.1	Phospholipase A1-II 1 (AHRD V3.3 *** A0A2G3D5J3_CAPCH)	10	408	46.3	5.93829	265.236	251.166	305.881	91.0239	68.6428	98.0875
Solyc02g077450.3.1	Vascular plant one zinc finger transcription factor protein (AHRD V3.3 *** V6BQR5_9BRYO)	9	467	52.1	5.25629	67.672	75.6221	78.4253	123.11	90.4934	77.9422
Solyc02g077460.3.1	Octanoyltransferase (AHRD V3.3 *** A0A2G3AER8_CAPAN)	6	216	23.9	6.07501	150.008	137.219	125.317	121.996	153.652	129.26
Solyc02g077470.4.1	OPA3-like protein (AHRD V3.3 *** A0A2I4G3K5_9ROSI)	4	169	19	9.86066	51.985	58.7732	54.0297	45.9668	51.9071	42.592
Solyc02g077600.3.1	Guanylate-binding protein (AHRD V3.3 *** A0A200QKY2_9MAGN)	29	1076	121.9	7.18243	157.009	127.635	120.218	109.386	99.106	110.568
Solyc02g077630.3.1	Receptor-like protein kinase (AHRD V3.3 *** A0A2R6QLC9_ACTCH)	10	1000	110.1	5.00519	251.348	254.721	242.699	230.802	271.295	298.479
Solyc02g077660.3.1	Homeobox domain-containing protein/DDT domain-containing protein (AHRD V3.3 *** A0A1Q3AXQ1_CEPFO)	4	1678	188.8	5.87701	15.1494	8.94815	12.23	15.639	22.1279	13.9875
Solyc02g077670.3.1	DnaJ-like protein (AHRD V3.3 *** Q9SP09_TOBAC)	13	343	37.7	9.15704	272.209	274.439	233.075	243.503	234.683	303.619
Solyc02g077680.4.1	Alpha-1,4 glucan phosphorylase (AHRD V3.3 *** A0A2G2XET2_CAPBA)	19	1007	113.8	5.83368	32.8512	41.5654	33.3733	90.9096	89.445	59.0639
Solyc02g077710.1.1	protein E6-like (AHRD V3.3 *-* A0A2I4DTB4_9ROSI)	7	342	39.5	4.64227	156.63	183.903	154.633	250.239	277.879	236.231
Solyc02g077740.3.1	Nucleic acid-binding, OB-fold (AHRD V3.3 *-* A0A2U1QDH2_ARTAN)	5	159	17.4	9.55707	401.825	237.855	325.061	374.193	433.115	375.706
Solyc02g077750.4.1	Protein DEHYDRATION-INDUCED 19 (AHRD V3.3 *-* A0A2U1KNK7_ARTAN)	1	104	12.2	4.5296	12.5408	18.3029	9.69367	8.57171	17.7047	11.1843
Solyc02g077780.3.1	MACPF domain-containing protein (AHRD V3.3 *** A0A1Q3CFU3_CEPFO)	6	613	68	8.94696	13.5473	17.4253	18.9738	23.5672	14.4729	15.9578
Solyc02g077850.3.1	Leucine-rich repeat receptor-like serine/threonine-protein kinase (AHRD V3.3 *** A0A0A7LUM7_ALBBR)	2	628	69.3	6.5484	29.2248	27.1154	22.9338	36.6559	30.3138	32.1351
Solyc02g077880.3.1	Auxin-repressed protein (AHRD V3.3 *** A9YSI8_TOBAC)	8	123	13.4	9.55963	12762.9	11052.6	11547.5	10081.3	9053.34	10713.1
Solyc02g077890.4.1	RING 1B (AHRD V3.3 *** F4I2H5_ARATH)	5	433	48.7	5.7254	17.7368	22.2524	17.4858	15.9971	17.0151	16.2192
Solyc02g077900.4.1	glyoxysomal processing protease, glyoxysomal (AHRD V3.3 *** A0A2I4DWT0_9ROSI)	10	753	81.7	7.05499	68.5186	68.9012	67.6925	50.3222	48.4505	55.6428
Solyc02g077920.4.1	Colorless non-ripening	9	136	15.7	8.95563	117.421	146.866	114.936	46.8729	32.9044	37.4721
Solyc02g077970.4.1	Late embryogenesis abundant protein (AHRD V3.3 *** A0A200PQ87_9MAGN)	4	292	32.6	8.9621	39.9732	34.46	37.599	59.8551	65.5051	57.2501
Solyc02g077990.3.1	30S ribosomal protein S5, chloroplastic (AHRD V3.3 *** A0A1U8FKT3_CAPAN)	15	305	33.4	8.87176	1685.94	1037.96	1201.9	883.173	860.656	1402.23
Solyc02g078020.3.1	Telomerase activating protein est1 (AHRD V3.3 *-* A0A1Y1IMS9_KLENI)	14	987	110.7	5.84625	43.5992	60.2411	48.5405	64.3074	81.135	53.0517
Solyc02g078030.3.1	VQ motif-containing protein 4 (AHRD V3.3 *** A0A2G2XER5_CAPBA)	7	263	28.3	9.29877	28.1202	29.5511	25.6513	55.9135	57.9522	32.817
Solyc02g078040.3.1	Pistil-specific extensin-like protein (AHRD V3.3 *-* A0A2G3A881_CAPAN)	6	257	27.3	9.7608	10706.6	10014.3	10577.8	8358.11	7154.26	17723.1
Solyc02g078100.3.1	Pistil-specific extensin-like protein (AHRD V3.3 *-* A0A2G3A881_CAPAN)	4	246	27.1	9.83893	95.46	97.377	88.5433	97.4283	80.5459	129.353
Solyc02g078120.2.1	Eukaryotic translation initiation factor 3 subunit D (AHRD V3.3 *** A0A1U8FKT0_CAPAN)	19	577	65.5	5.41327	1905.37	2279.06	2472.87	2136.16	2235.12	2032.71
Solyc02g078140.3.1	MAP kinase kinase kinase 18	9	504	57.2	9.2049	49.1485	49.9242	54.32	78.8427	76.5147	75.0427
Solyc02g078200.4.1	50S ribosomal protein L21, mitochondrial (AHRD V3.3 *** A0A2G3D631_CAPCH)	8	264	29.9	6.41058	138.849	130.196	135.943	109.572	119.019	132.941
Solyc02g078220.1.1	DUF2921 family protein, putative (DUF2921) (AHRD V3.3 *** Q9SVS7_ARATH)	5	938	106.6	8.94403	33.6112	41.7774	33.9024	42.8054	31.2374	50.8856
Solyc02g078240.4.1	Phosphoglycerate mutase (AHRD V3.3 *** A0A1Y1HX49_KLENI)	7	291	32.8	7.09979	12.0094	14.2355	16.2098	24.327	26.4279	18.4947
Solyc02g078260.3.1	RNA polymerase II subunit 2	21	1191	135.1	8.16278	42.2866	24.9332	30.3551	42.2294	44.6294	54.3328
Solyc02g078270.3.1	LSD1 zinc finger family protein (AHRD V3.3 *-* A0A1Y1ICY2_KLENI)	2	378	41.3	4.60724	9.54642	9.72849	9.79779	20.3815	19.1322	13.641
Solyc02g078285.1.1	Transcription initiation factor TFIID subunit 13 (AHRD V3.3 *** A0A2G3D630_CAPCH)	2	128	14.4	6.29498	95.7563	64.6939	48.6288	27.6793	0	64.9507
Solyc02g078360.4.1	Glutaredoxin (AHRD V3.3 *** A0A200PQV3_9MAGN)	14	296	31.6	5.3244	1094.71	1041.92	1051.26	1078	1270.36	1034.51
Solyc02g078380.3.1	Stem-specific protein TSJT1 (AHRD V3.3 *** A0A1U8FVZ0_CAPAN)	15	253	28.4	5.41547	4697.57	3901.6	3869.03	3759.56	4108.9	3679.42
Solyc02g078410.1.1	1,4-dihydroxy-2-naphthoyl-CoA thioesterase 1 (AHRD V3.3 *** A0A1U8FTY5_CAPAN)	3	162	17.3	9.34991	30.2918	35.636	46.4815	31.235	31.4239	36.4686
Solyc02g078440.3.1	RNA polymerase II transcription factor B subunit 2 (AHRD V3.3 *** A0A2G3A8K6_CAPAN)	7	453	52.4	6.3797	64.7977	48.7486	40.1323	77.6459	79.728	67.8457
Solyc02g078500.2.1	Aluminum induced protein with YGL and LRDR motifs (AHRD V3.3 *** Q9FG81_ARATH)	3	255	27.8	8.14887	20.3991	27.2494	20.8803	53.1199	42.2475	50.5745
Solyc02g078520.4.1	Mediator of rna polymerase ii transcription subunit 16 (AHRD V3.3 *** A0A1J6K1R5_NICAT)	10	1246	134.5	5.92279	21.0625	26.5569	21.4568	35.6797	29.8425	24.1033
Solyc02g078550.3.1	RNA polymerase II C-terminal domain phosphatase-like 1 (AHRD V3.3 *** A0A2G3D6D3_CAPCH)	23	954	106.9	6.18085	102.055	103.779	99.3141	119.717	152.222	112.83
Solyc02g078560.4.1	WAPL (Wings apart-like protein regulation of heterochromatin) protein (AHRD V3.3 *** A0A2U1QIN8_ARTAN)	4	836	90.7	5.31635	15.6322	31.9356	0	35.4062	26.1024	17.2065
Solyc02g078570.3.1	Epoxide hydrolase (AHRD V3.3 *** A0A2U1MDJ4_ARTAN)	13	315	35.6	5.35663	5546.61	4601.5	4365.83	4771.74	4993.8	4630.79
Solyc02g078580.1.1	RNA polymerase-associated protein RTF1 (AHRD V3.3 *** A0A2K3PFZ0_TRIPR)	15	645	71.6	7.17596	49.7932	34.9121	39.6052	34.0298	37.0739	42.9821
Solyc02g078610.4.1	Splicing factor 3B subunit 2 (AHRD V3.3 *** A0A2G2XEY6_CAPBA)	22	586	66.9	5.2619	432.641	402.064	370.523	343.705	399.264	367.058
Solyc02g078630.2.1	DUF1218 domain-containing protein (AHRD V3.3 *** A0A1Q3B9K8_CEPFO)	1	182	20	8.72174	0	18.3763	24.4057	4.75755	14.4032	0
Solyc02g078640.3.1	Protein MOR1 (AHRD V3.3 *** A0A2G3D6B7_CAPCH)	24	2023	222.5	8.33795	53.4825	55.4562	34.9421	77.5952	58.1932	57.0845
Solyc02g078670.3.1	COP1-interacting protein 7 (AHRD V3.3 *** CIP7_ARATH)	23	896	99.6	6.44891	110.963	67.9734	80.1703	90.8492	86.7736	96.7062
Solyc02g078750.3.1	G-type lectin S-receptor-like serine/threonine-protein kinase (AHRD V3.3 *** A0A2G2XEX2_CAPBA)	3	1018	114.7	6.98016	27.8264	14.978	0	32.2635	27.3169	23.1774
Solyc02g078780.3.1	Protein STRUBBELIG-RECEPTOR FAMILY 3 (AHRD V3.3 *** A0A2G3D5W2_CAPCH)	5	743	81.2	6.03168	42.6819	42.0231	36.0269	57.0834	38.1806	42.8996
Solyc02g078790.4.1	Lysine-specific demethylase JMJ25 (AHRD V3.3 *** A0A1J3D4G6_NOCCA)	11	911	103.4	6.44354	45.1329	35.4256	38.476	42.9014	48.126	44.1603
Solyc02g078800.4.1	Katanin p80 WD40 repeat-containing subunit B1 (AHRD V3.3 *** A0A2G2XVM8_CAPAN)	13	903	100.2	6.9726	27.859	22.9314	27.4248	36.5196	31.1546	23.9279
Solyc02g078830.4.1	p21-activated protein kinase-interacting protein 1-like (AHRD V3.3 *** A0A2I4GUT3_9ROSI)	12	348	38	8.14435	130.575	117.617	127.907	117.521	132.719	114.731
Solyc02g078840.4.1	Secretory carrier-associated membrane protein (AHRD V3.3 *** A0A1U8FU36_CAPAN)	4	319	36	8.23138	257.29	188.169	164.437	237.347	262.666	156.779
Solyc02g078850.1.1	glycine-rich protein (AHRD V3.3 --* AT4G21620.2)	1	145	14.6	9.83966	0	0	0	6.94245	2.6784	4.34553
Solyc02g078860.3.1	PAP-specific phosphatase HAL2-like (AHRD V3.3 *** A0A1U8FL20_CAPAN)	9	448	48.5	5.55499	35.928	28.5304	31.7969	32.6078	26.4396	26.6302
Solyc02g078900.3.1	Alternative NAD(P)H dehydrogenase mitochondrial-like (AHRD V3.3 *** A0A2K3P845_TRIPR)	12	547	60.2	8.95404	250.644	276.425	244.861	235.265	190.567	296.215
Solyc02g078910.3.1	endonuclease AM238701	1	302	34.4	5.55585	0	0	0	0	10.012	0
Solyc02g078920.4.1	Endonuclease 3 (AHRD V3.3 *** A0A2G3D5Y1_CAPCH)	9	312	36.1	6.84906	930.679	918.54	950.299	770.162	866.766	735.437
Solyc02g078940.3.1	Oxidoreductase, zinc-binding dehydrogenase family protein (AHRD V3.3 *** A0A2U1PX72_ARTAN)	14	325	34.7	6.83771	5409.45	4369.01	4106.94	4070.42	4159.58	4281.36
Solyc02g078950.4.1	Beta-galactosidase (AHRD V3.3 *** A0A2G3A8L8_CAPAN)	24	844	94.3	6.1087	703.981	718.676	681.689	915.702	921.862	892.951
Solyc02g078970.4.1	Transducin/WD40 repeat-like superfamily protein (AHRD V3.3 *** A0A2U1MY18_ARTAN)	21	570	65	6.33905	193.887	149.705	159.355	140.96	187.396	185.122
Solyc02g078980.3.1	TatD related DNase (AHRD V3.3 *** A0A2U1PXB2_ARTAN)	8	308	34.2	5.65997	86.9275	92.4589	91.5188	100.168	117.561	101.284
Solyc02g078990.4.1	thiosulfate sulfurtransferase	16	351	38.7	5.55426	1160.28	1082.52	1088.3	763.3	867.021	1004.72
Solyc02g079000.4.1	ATP-dependent zinc metalloprotease FTSH 12, chloroplastic (AHRD V3.3 *** A0A2G2ZY87_CAPAN)	17	1035	118.4	6.73651	84.3879	91.4422	75.3032	101.499	124.299	125.345
Solyc02g079020.4.1	B3 domain-containing transcription repressor VAL1 (AHRD V3.3 *** A0A2G2XEW6_CAPBA)	10	1043	114.5	5.8753	22.8805	32.3699	35.3018	31.6155	29.6323	27.3036
Solyc02g079040.3.1	Calmodulin binding protein-like (AHRD V3.3 *** A0A200QI92_9MAGN)	7	621	69.3	6.35065	131.758	88.7132	88.4071	92.4876	116.431	116.389
Solyc02g079050.3.1	Anaphase-promoting complex subunit 4 (AHRD V3.3 *** A0A1J6JF33_NICAT)	1	769	85.7	5.1225	0	0	0	1.71156	3.03521	2.89449
Solyc02g079060.3.1	Eukaryotic translation initiation factor 3 subunit J (AHRD V3.3 *** A0A2G3D5W1_CAPCH)	15	222	25	4.79547	1883.12	1916.14	2116.02	1503.57	1696.86	1763.87
Solyc02g079100.3.1	Riboflavin kinase/FMN hydrolase (AHRD V3.3 *** A0A2U1MB96_ARTAN)	15	385	42.4	5.70258	1933.79	1917.89	1892.59	1477.92	1360.09	1416.56
Solyc02g079130.3.1	SEC-C motif containing protein (AHRD V3.3 *** A0A2U1MX42_ARTAN)	6	212	23.7	9.73651	309.777	366.962	342.661	306.399	300.499	275.258
Solyc02g079140.2.1	heterogeneous nuclear ribonucleoprotein U-like protein 1 (AHRD V3.3 *-* A0A2I4HRG6_9ROSI)	6	936	101.5	5.76141	10.9876	7.77757	9.30016	16.5078	22.3159	12.3737
Solyc02g079170.3.1	External alternative NAD(P)H-ubiquinone oxidoreductase B1, mitochondrial (AHRD V3.3 *** A0A2G3A937_CAPAN)	20	584	66	8.21527	98.0295	94.8099	91.5791	74.1741	75.5566	62.1893
Solyc02g079210.3.1	Multiple organellar RNA editing factor 5, mitochondrial (AHRD V3.3 *** A0A2G3D600_CAPCH)	19	460	51.5	7.67731	1224.84	1226.33	1318.88	987.316	924.089	947.066
Solyc02g079230.3.1	vesicle-associated protein 4-1-like (AHRD V3.3 *** A0A2I4H6S4_9ROSI)	9	267	30.1	9.57135	40.6731	28.3745	32.0006	29.8915	36.4966	28.7414
Solyc02g079250.4.1	Inositol monophosphatase family protein (3',5'-bisphosphate nucleotidase) (AHRD V3.3 *** A0A166NZV4_9PEZI)	7	408	44.3	5.61359	20.3866	21.122	21.9433	19.5593	16.9489	17.8069
Solyc02g079290.3.1	FLOWERING LOCUS T/ TERMINAL FLOWER 1-like protein (AHRD V3.3 *** Q6L5N9_POPNI)	8	181	20.1	6.04511	195.049	186.493	178.039	123.933	105.474	111.673
Solyc02g079360.3.1	Phox/Bem1p (AHRD V3.3 *** A0A200Q8I8_9MAGN)	6	385	41.9	5.39801	88.4284	81.159	62.4918	59.0611	72.6872	46.0579
Solyc02g079400.3.1	nitric oxide synthase-interacting protein (AHRD V3.3 *** A0A2I4DLR0_9ROSI)	9	304	34	8.88544	198.464	163.505	111.363	127.991	147.032	129.913
Solyc02g079410.2.1	Adenine nucleotide alpha hydrolases-like superfamily protein (AHRD V3.3 *** A0A1P8BH73_ARATH)	11	234	25.6	5.32526	616.648	680.686	814.199	842.564	740.207	619.104
Solyc02g079440.3.1	FAD-binding Berberine family protein (AHRD V3.3 *** A0A2U1MQE5_ARTAN)	5	538	61.4	8.94171	23.0798	19.6889	16.3597	26.6588	67.6645	40.4939
Solyc02g079500.4.1	Peroxidase (AHRD V3.3 *** M1C184_SOLTU)	7	364	38.7	4.91498	32788.4	14605.6	15174.7	11010	14340.4	22028.8
Solyc02g079510.3.1	Peroxidase (AHRD V3.3 *** M1C184_SOLTU)	5	363	38.5	4.57513	2605.15	1135.7	1055.69	849.641	852.329	1321.55
Solyc02g079590.3.1	Receptor protein kinase (AHRD V3.3 *** Q40096_IPOTF)	11	857	96.1	6.2901	52.0832	53.2014	50.6671	36.155	31.8298	46.2576
Solyc02g079640.3.1	G-type lectin S-receptor-like serine/threonine-protein kinase (AHRD V3.3 *** A0A2G3A8X5_CAPAN)	10	604	67.4	6.53424	69.4579	64.5605	63.6339	62.178	78.7655	63.3949
Solyc02g079730.4.1	Thioredoxin-like fold protein (AHRD V3.3 *** A0A2U1LR17_ARTAN)	3	384	43.9	5.53143	5.18056	3.93867	11.6139	6.62238	12.1365	11.9179
Solyc02g079750.4.1	Quinone reductase (AHRD V3.3 *** F8WQS4_NICBE)	6	165	17.3	6.05633	14581.3	13590.2	15067	12898.7	13024.6	15196.7
Solyc02g079770.3.1	Multiple organellar RNA editing factor 9, chloroplastic (AHRD V3.3 *** MORF9_ARATH)	10	226	25.4	8.84613	25.5959	31.4764	21.7496	26.6009	29.5819	19.3836
Solyc02g079780.1.1	hypothetical protein (AHRD V3.3 *** AT1G11440.1)	1	325	37	4.38654	19.9442	47.5217	30.3012	42.0854	44.0898	14.5604
Solyc02g079830.1.1	Pentatricopeptide repeat-containing protein (AHRD V3.3 *** A0A1J3CHX3_NOCCA)	8	400	46.2	7.57709	75.5765	52.6618	43.5648	58.5997	55.1267	52.6094
Solyc02g079880.3.1	Eukaryotic translation initiation factor-related protein (AHRD V3.3 *** A0A2U1P0K8_ARTAN)	28	636	70.3	9.63532	219.131	207.92	193.388	206.98	207.535	190.207
Solyc02g079930.3.1	phosphosulfolactate synthase	17	286	32.2	6.33441	1211.37	744.841	871.76	686.217	945.872	953.136
Solyc02g079950.3.1	photosystem II oxygen-evolving complex protein 3	11	230	24.6	9.63617	6180.29	4427.22	4578.78	4228.25	4031.48	4870.65
Solyc02g079960.3.1	Thioredoxin (AHRD V3.3 *** A0A2G3D6G6_CAPCH)	5	125	14	5.57391	129.875	73.4013	96.5729	79.6115	68.4584	134.988
Solyc02g079990.3.1	Cysteine-rich receptor-like protein kinase 10 (AHRD V3.3 *** A0A2G3D6H0_CAPCH)	3	666	74.2	6.51935	125.136	131.314	142.87	52.4832	67.1309	103.817
Solyc02g080050.1.1	Cysteine-rich receptor-like protein kinase (AHRD V3.3 *** A0A2K3NTV2_TRIPR)	1	153	17.3	4.85822	33.7744	17.788	35.1356	0	16.0323	21.4565
Solyc02g080070.3.1	Cysteine-rich receptor-like protein kinase 29 (AHRD V3.3 *** A0A2G2XFA8_CAPBA)	8	676	75.4	6.16364	47.3889	48.6905	43.6847	21.5725	0	59.8065
Solyc02g080130.4.1	Chaperone protein dnaJ 50 (AHRD V3.3 *** A0A2G3A964_CAPAN)	2	313	37.3	9.52777	20.0315	23.4447	0	31.9217	45.7844	21.586
Solyc02g080140.4.1	Cysteine-rich PDZ-binding protein (AHRD V3.3 *** A0A1U8FLI2_CAPAN)	1	96	10.8	9.47076	10.0042	6.19764	14.1614	8.86287	11.1082	4.16105
[truncated: 8,002 more rows]

## Sheet: Table S2
Table S2. Primer sequences used in this study.
The black lowercase letters represent the homologous arm sequence, while the red lowercase letters indicate bases mismatched with the connected flanker sequence.
The sequences ACTAGT and ACGCGT correspond to the Spe I and Mlu I restriction sites, respectively, and ggtctc denotes the Bsa I restriction site.
Primer Name	Sequence (5'-3')	Reference	Purpose
VIGS-SlATP-PRT-F	gtgagtaaggttaccgaattcATGACGGCGATTCAGACGTT	this study	VIGS target fragments amplification
VIGS-SlATP-PRT-R	cgtgagctcggtaccggatccCTGTGGAATTTCTGCAACGTACTG	this study
VIGS-SlAPRT1-F	gtgagtaaggttaccgaattcATGGAGTCAATGGCCCAAAA	this study
VIGS-SlAPRT1-R	cgtgagctcggtaccggatccAATTCCAGCGATACGTTCATCTT	this study
TRV1-F	TTACAGGTTATTTGGGCTAG	Zhou et al. (2021)
TRV1-R	CCGGGTTCAATTCCTTATC	Zhou et al. (2021)
RT-qSlATP-PRT-F	GAGTAGCGGAACCACACTGAGA	this study	RT-qPCR detection
RT-qSlATP-PRT-R	CAAGGACTGCCTGACTTTGCA	this study
RT-qSlAPRT1-F	TAATTGCGACTGGAGGGACTCT	this study
RT-qSlAPRT1-R	GCATGCGCATTCGACTACCT	this study
RT-qSlACTIN-F	TGTCCCTATTTACGAGGGTTATGC	Xiong et al. (2024)
RT-qSlACTIN-R	AGTTAAATCACGACCAGCAAGAT	Xiong et al. (2024)
RT-qSlDML2-F	AGTACTCATGCCAAAGCCAAA	Liu et al. (2015b)
RT-qSlDML2-R	CCTATCTTCTTTTTACCGACTGGA	Liu et al. (2015b)
RT-qSlRIN-F	AACATCATGGCATTGTGGTG	Liu et al. (2015b)
RT-qSlRIN-R	GTGTTGATGGTGCTGCATTT	Liu et al. (2015b)
RT-qSlNOR-F	AGAGAACGATGCATGGAGGTTTGT	Liu et al. (2015b)
RT-qSlNOR-R	ACTGGCTCAGGAAATTGGCAATGG	Liu et al. (2015b)
RT-qSlACS2-F	TGTTAGCGTATGTATTGACAACTGG	Huang et al. (2022)
RT-qSlACS2-R	TCATAACATAACTTCACTTTTGCATTC	Huang et al. (2022)
RT-qSlACS4-F	CTCCTCAAATGGGGAGTACG	Huang et al. (2022)
RT-qSlACS4-R	TTTTGTTTGCTCGCACTACG	Huang et al. (2022)
RT-qSlETR3-F	TGCTGTTCGTGTACCGCTTT	Huang et al. (2022)
RT-qSlETR3-R	TCATCGGGAGAACCAGAACC	Huang et al. (2022)
SlATP-PRT-HA-F	ctattctagggtaccggatccATGACGGCGATTCAGACGTT	this study	overexpression vectors construction
SlATP-PRT-HA-R	catcgtatgggtaAAGTCCCAATGTTGAAAGGAGTTG	this study
HA-SlATP-PRT-F	gggacttTACCCATACGATGTTCCTGACTATG	this study
SlAPRT1-HA-F	ctattctagggtaccggatccATGGAGTCAATGGCCCAAAA	this study
SlAPRT1-HA-R	tcgtatgggtaGCTCACAAGAACAAACAGTGGCT	this study
HA-SlAPRT1-F	cttgtgagcTACCCATACGATGTTCCTGACTATG	this study
HA-R	actctagcatggccggtcgacTTAAGCGTAATCTGGAACGTCATATG	this study
U-F	CTCCGTTTTACCTGTGGAATCG	Ma et al. (2015)	gene knockout vectors construction
gR-R	CGGAGGAAAATTCCATCCAC	Ma et al. (2015)
Pps-GGL	TTCAGAggtctcTctcgACTAGTATGGAATCGGCAGCAAAGG	Ma et al. (2015)
Pgs-GG2	AGCGTGggtctcGtcagggTCCATCCACTCCAAGCTC	Ma et al. (2015)
Pps-GG2	TTCAGAggtctcTctgacacTGGAATCGGCAGCAAAGG	Ma et al. (2015)
Pgs-GGR	AGCGTGggtctcGaccgACGCGTATCCATCCACTCCAAGCTC	Ma et al. (2015)
01gRT#1	TTTGCCTAGCAAAGGCCGAAGTTTTAGAGCTAGAAAT	this study
01U6-1#1	TTCGGCCTTTGCTAGGCAAACAATCACTACTTCGTCT	this study
01gRT#2	TACGTTGCAGAAATTCCACGTTTTAGAGCTAGAAAT	this study
01U6-29#2	GTGGAATTTCTGCAACGTACAATCTCTTAGTCGACT	this study
04gRT#1	GTTGCTCTCAAATTCACCAGTTTTAGAGCTAGAAAT	this study
04U6-1#1	TGGTGAATTTGAGAGCAACCAATCACTACTTCGTCT	this study
04gRT#2	AGCTGAAAACGATCCCGATGTTTTAGAGCTAGAAAT	this study
04U6-29#2	ATCGGGATCGTTTTCAGCTCAATCTCTTAGTCGACT	this study
PB-L	GCGCGCgGTctcGCTCGACTAGTATGG	Ma et al. (2015)
PB-R	GCGCGCggtctcTACCGACGCGTATCC	Ma et al. (2015)
Hyg-F	CACAGTTTGCCAGTGATACAC	this study	transgenic plants and edited targets identification
Hyg-R	AAGAATCTCGTGCTTTCAGC	this study
casYZ-F	TCCGTCTCCGCTTCAATTCC	this study
casYZ-R	CCATGTACACAGGGAAGGCA	this study
References
Zhou P, Peng J, Zeng M, Wu L, Fan Y, Zeng L. Virus-induced gene silencing (VIGS) in Chinese narcissus and its use in functional analysis of NtMYB3. Hortic Plant J. 2021;7(6):565-72.
Xiong J, Liu Y, Wu P, Bian Z, Li B, Zhang Y, et al. Identification and virus-induced gene silencing (VIGS) analysis of methyltransferase affecting tomato (Solanum lycopersicum) fruit ripening. Planta. 2024;259(5):109.

## Sheet: Table S3
Table S3. The accession numbers of tomato genes in this study.
Gene Symbol	Accession number
SlAPRT1	Solyc04g077970
SlATP-PRT	Solyc01g103750
SlDML2	Solyc10g083630
SlRIN	Solyc05g012020
SlNOR	Solyc10g006880
SlACS2	Solyc01g095080
SlACS4	Solyc05g050010
SlACO1	Solyc07g049530
SlACO3	Solyc07g049550
SlCTR1	Solyc10g083610
SlETR3	Solyc09g075440
SlETR4	Solyc06g053710
SlETR6	Solyc09g089610
SlETR7	Solyc05g055070
SlEBF1	Solyc12g009560
SlEBF2	Solyc08g060810
SlEBF3	Solyc07g008250
SlE8	Solyc03g095900
SlPSY1	Solyc03g031860
SlPG2a	Solyc10g080210
SlPL	Solyc03g111690
SlTBG4	Solyc12g008840
